# Supplementary material for: Crystal structure of poly[μ6-adipato-di­aquadi-μ2-oxalato-didysprosium(III)]
Source: Acta Crystallogr Sect E Struct Rep Online. 2014 Nov 15;70(Pt 12):m399–400. doi: 10.1107/S1600536814024544 (PMC4257430; doi:10.1107/S1600536814024544)
Supplement: Supplementary file 1 [file e-70-0m399-sup1.cif]

##############################################################################
#                                                                            #
# This CIF contains the data in a paper accepted for publication in          #
# Acta Crystallographica Section E. It conforms to the requirements of       #
# Notes for Authors for Acta Crystallographica Section E, and has been       #
# peer reviewed under the auspices of the IUCr Commission on Journals.       #
#                                                                            #
# Full details of the Crystallographic Information File format               #
# are given in the paper "The Crystallographic Information File (CIF):       #
# a New Standard Archive File for Crystallography" by S. R. Hall, F. H.      #
# Allen and I. D. Brown [Acta Cryst. (1991), A47, 655-685].                  #
#                                                                            #
# The current version of the core CIF dictionary is obtainable from          #
# ftp://ftp.iucr.org/pub/cif_core.dic.                                       #
#                                                                            #
# Software is freely available for graphical display of the structure(s)     #
# in this CIF. For information consult the CIF software page                 #
# http://www.iucr.org/resources/cif/software.                                #
#                                                                            #
# This file may be used for bona fide research purposes within the           #
# scientific community so long as proper attribution is given to the journal # 
# article from which it was obtained.                                        #
#                                                                            #
##############################################################################
data_I
_database_code_depnum_ccdc_archive 'CCDC 1033325'
_audit_creation_method     SHELXL-97
_chemical_name_systematic
;
Poly[\m~6~-adipato-diaquadi-\m~2~-oxalato-didysprosium(III)]
;
_chemical_name_common     ?
_chemical_formula_moiety     'C10 H12 Dy2 O14'
_chemical_formula_sum     'C10 H12 Dy2 O14'
_chemical_formula_iupac     '[Dy2 (C6 H8 O4) (C2 O4)2 (H2 O)2]'
_chemical_formula_weight     681.20
_chemical_melting_point     ?
_symmetry_cell_setting     triclinic
_symmetry_space_group_name_H-M     'P -1'
_symmetry_space_group_name_Hall     '-p 1'
loop_
    _symmetry_equiv_pos_as_xyz
    'x, y, z'
    '-x, -y, -z'
_cell_length_a     6.772(2)
_cell_length_b     6.929(2)
_cell_length_c     8.949(3)
_cell_angle_alpha     104.916(5)
_cell_angle_beta     108.069(4)
_cell_angle_gamma     104.306(4)
_cell_volume     360.5(2)
_cell_formula_units_Z     1
_cell_measurement_reflns_used     198
_cell_measurement_theta_min     4.6
_cell_measurement_theta_max     28.3
_cell_measurement_temperature     295(2)
_exptl_crystal_description     plate
_exptl_crystal_colour     colorless
_exptl_crystal_size_max     0.21
_exptl_crystal_size_mid     0.09
_exptl_crystal_size_min     0.07
_exptl_crystal_density_diffrn     3.138
_exptl_crystal_density_meas     ?
_exptl_crystal_density_method     'not measured'
_exptl_crystal_F_000     316
_exptl_absorpt_coefficient_mu     10.369
_exptl_absorpt_correction_type     multi-scan
_exptl_absorpt_process_details
;
(SADABS; Sheldrick, 2003)
;
_exptl_absorpt_correction_T_min     0.245
_exptl_absorpt_correction_T_max     0.531
_exptl_special_details     ?
_diffrn_ambient_temperature     295(2)
_diffrn_radiation_type     MoK\a
_diffrn_radiation_wavelength     0.71073
_diffrn_radiation_source     'fine-focus sealed tube'
_diffrn_radiation_monochromator     graphite
_diffrn_measurement_device_type     'Bruker SMART APEXII CCD area-detector'
_diffrn_measurement_method     '\f and \w scans'
_diffrn_detector_area_resol_mean     ?
_diffrn_reflns_number     1813
_diffrn_reflns_av_R_equivalents     0.0136
_diffrn_reflns_av_sigmaI/netI     0.0249
_diffrn_reflns_theta_min     2.57
_diffrn_reflns_theta_max     25.00
_diffrn_reflns_theta_full     25.00
_diffrn_measured_fraction_theta_max     0.981
_diffrn_measured_fraction_theta_full     0.981
_diffrn_reflns_limit_h_min     -8
_diffrn_reflns_limit_h_max     7
_diffrn_reflns_limit_k_min     -6
_diffrn_reflns_limit_k_max     8
_diffrn_reflns_limit_l_min     -10
_diffrn_reflns_limit_l_max     7
_diffrn_standards_number     ?
_diffrn_standards_interval_count     ?
_diffrn_standards_interval_time     ?
_diffrn_standards_decay_%     ?
_refine_special_details
;
Refinement of <i>F</i>^2^ against ALL reflections. The weighted <i>R</i>-factor
<i>wR</i> and goodness of fit <i>S</i> are based on <i>F</i>^2^, conventional
<i>R</i>-factors <i>R</i> are based on <i>F</i>, with <i>F</i> set to zero for
negative <i>F</i>^2^. The threshold expression of <i>F</i>^2^ >
\s(<i>F</i>^2^) is used only for calculating <i>R</i>-factors(gt) <i>etc</i>.
and is not relevant to the choice of reflections for refinement.
<i>R</i>-factors based on <i>F</i>^2^ are statistically about twice as large
as those based on <i>F</i>, and <i>R</i>- factors based on ALL data will be
even larger.
;
_reflns_number_total     1234
_reflns_number_gt     1179
_reflns_threshold_expression     I>2sigma(I)
_refine_ls_structure_factor_coef     Fsqd
_refine_ls_matrix_type     full
_refine_ls_R_factor_all     0.0224
_refine_ls_R_factor_gt     0.0213
_refine_ls_wR_factor_gt     0.0562
_refine_ls_wR_factor_ref     0.0567
_refine_ls_goodness_of_fit_ref     1.053
_refine_ls_restrained_S_all     1.053
_refine_ls_number_reflns     1234
_refine_ls_number_parameters     122
_refine_ls_number_restraints     0
_refine_ls_hydrogen_treatment     constr
_refine_ls_weighting_scheme     calc
_refine_ls_weighting_details
         'calc w=1/[\s^2^(Fo^2^)+(0.0422P)^2^+0.1716P] where P=(Fo^2^+2Fc^2^)/3'
_atom_sites_solution_hydrogens     geom
_atom_sites_solution_primary     direct
_atom_sites_solution_secondary     difmap
_refine_ls_shift/su_max     0.000
_refine_ls_shift/su_mean     0.000
_refine_diff_density_max     1.406
_refine_diff_density_min     -1.446
_refine_ls_extinction_method
;
SHELXL97 (Sheldrick, 2008)
;
_refine_ls_extinction_coef     0.0039(11)
_refine_ls_extinction_expression
                                  'Fc^*^=kFc[1+0.001xFc^2^\l^3^/sin(2\q)]^-1/4^'
loop_
    _atom_type_symbol
    _atom_type_description
    _atom_type_scat_dispersion_real
    _atom_type_scat_dispersion_imag
    _atom_type_scat_source
    'C' 'C' 0.0033 0.0016
                         'International Tables Vol C Tables 4.2.6.8 and 6.1.1.4'
    'H' 'H' 0.0000 0.0000
                         'International Tables Vol C Tables 4.2.6.8 and 6.1.1.4'
    'Dy' 'Dy' -0.1892 4.4098
                         'International Tables Vol C Tables 4.2.6.8 and 6.1.1.4'
    'O' 'O' 0.0106 0.0060
                         'International Tables Vol C Tables 4.2.6.8 and 6.1.1.4'
_computing_data_collection
;
APEX2 (Bruker, 2004)
;
_computing_cell_refinement
;
SAINT (Bruker, 2004)
;
_computing_data_reduction
;
SAINT (Bruker, 2004)
;
_computing_structure_solution
;
SHELXS97 (Sheldrick, 2008)
;
_computing_structure_refinement
;
SHELXL97 (Sheldrick, 2008)
;
_computing_molecular_graphics
;
SHELXTL (Sheldrick, 2008)
;
_computing_publication_material
;
SHELXTL (Sheldrick, 2008)
;
loop_
    _atom_site_type_symbol
    _atom_site_label
    _atom_site_fract_x
    _atom_site_fract_y
    _atom_site_fract_z
    _atom_site_U_iso_or_equiv
    _atom_site_adp_type
    _atom_site_calc_flag
    _atom_site_refinement_flags
    _atom_site_occupancy
    _atom_site_symmetry_multiplicity
    _atom_site_disorder_assembly
    _atom_site_disorder_group
    Dy Dy 0.15576(3) 0.34496(3) 0.36280(2) 0.01182(14) Uani d . 1 1 . .
    O O1 0.1519(6) 0.5222(6) 0.6470(4) 0.0145(7) Uani d . 1 1 . .
    O O2 0.4801(6) 0.5972(6) 0.6395(4) 0.0162(8) Uani d . 1 1 . .
    O O3 0.2699(6) 0.1546(6) 0.5391(4) 0.0154(8) Uani d . 1 1 . .
    O O4 0.1535(6) -0.0812(6) 0.6512(5) 0.0181(8) Uani d . 1 1 . .
    O O5 -0.0072(6) 0.2564(6) 0.0712(4) 0.0172(8) Uani d . 1 1 . .
    O O6 -0.1314(7) 0.0203(6) -0.1913(5) 0.0201(8) Uani d . 1 1 . .
    O O7 0.2677(6) 0.6848(6) 0.3381(5) 0.0206(8) Uani d . 1 1 . .
    H H7A 0.4060 0.7539 0.3786 0.031 Uiso d . 1 1 . .
    H H7B 0.1863 0.7472 0.2931 0.031 Uiso d . 1 1 . .
    C C1 0.3632(9) 0.6131(8) 0.7234(6) 0.0135(11) Uani d . 1 1 . .
    C C2 0.4635(9) 0.7252(9) 0.9114(7) 0.0178(12) Uani d . 1 1 . .
    H H2A 0.3960 0.8298 0.9403 0.021 Uiso calc R 1 1 A 1
    H H2B 0.6211 0.8016 0.9479 0.021 Uiso calc R 1 1 A 1
    C C3A 0.4334(12) 0.5740(12) 1.0066(9) 0.0162(14) Uani d P 0.75 1 . 1
    H H3A1 0.2770 0.4877 0.9624 0.019 Uiso calc PR 0.75 1 . 1
    H H3A2 0.4788 0.6577 1.1245 0.019 Uiso calc PR 0.75 1 . 1
    C C3B 0.576(4) 0.593(4) 1.005(3) 0.0162(14) Uani d P 0.25 1 . 2
    H H3B1 0.6770 0.5536 0.9564 0.019 Uiso calc PR 0.25 1 . 2
    H H3B2 0.6640 0.6824 1.1227 0.019 Uiso calc PR 0.25 1 . 2
    C C4 0.1215(8) 0.0215(7) 0.5549(6) 0.0127(10) Uani d . 1 1 . .
    C C5 -0.0395(8) 0.0806(8) -0.0350(7) 0.0150(11) Uani d . 1 1 . .
loop_
    _atom_site_aniso_label
    _atom_site_aniso_U_11
    _atom_site_aniso_U_22
    _atom_site_aniso_U_33
    _atom_site_aniso_U_12
    _atom_site_aniso_U_13
    _atom_site_aniso_U_23
    Dy 0.01277(19) 0.01272(18) 0.01252(19) 0.00465(11) 0.00650(12) 0.00663(11)
    O1 0.0132(17) 0.0169(18) 0.0168(18) 0.0054(14) 0.0085(15) 0.0081(14)
    O2 0.0179(19) 0.0165(19) 0.0181(19) 0.0061(15) 0.0117(16) 0.0070(14)
    O3 0.0135(18) 0.0175(19) 0.0164(18) 0.0052(15) 0.0049(15) 0.0093(15)
    O4 0.0134(18) 0.022(2) 0.0213(19) 0.0068(15) 0.0054(15) 0.0131(16)
    O5 0.0220(19) 0.0161(19) 0.0167(19) 0.0095(15) 0.0092(16) 0.0062(15)
    O6 0.027(2) 0.022(2) 0.014(2) 0.0111(17) 0.0083(17) 0.0095(16)
    O7 0.0178(19) 0.020(2) 0.031(2) 0.0080(16) 0.0105(17) 0.0177(17)
    C1 0.021(3) 0.008(2) 0.015(3) 0.009(2) 0.007(2) 0.0074(19)
    C2 0.017(3) 0.019(3) 0.019(3) 0.006(2) 0.009(2) 0.007(2)
    C3A 0.017(3) 0.029(4) 0.013(3) 0.013(3) 0.010(3) 0.012(3)
    C3B 0.017(3) 0.029(4) 0.013(3) 0.013(3) 0.010(3) 0.012(3)
    C4 0.018(3) 0.008(2) 0.015(2) 0.0022(19) 0.011(2) 0.0058(19)
    C5 0.012(2) 0.019(3) 0.019(3) 0.007(2) 0.009(2) 0.009(2)
_geom_special_details
;
All e.s.d.'s (except the e.s.d. in the dihedral angle between two l.s. planes)
are estimated using the full covariance matrix. The cell e.s.d.'s are taken
into account individually in the estimation of e.s.d.'s in distances, angles
and torsion angles; correlations between e.s.d.'s in cell parameters are only
used when they are defined by crystal symmetry. An approximate (isotropic)
treatment of cell e.s.d.'s is used for estimating e.s.d.'s involving l.s.
planes.
;
loop_
    _geom_bond_atom_site_label_1
    _geom_bond_atom_site_label_2
    _geom_bond_site_symmetry_2
    _geom_bond_distance
    _geom_bond_publ_flag
    Dy O5 . 2.336(4) ?
    Dy O4 2_556 2.360(4) ?
    Dy O3 . 2.376(4) ?
    Dy O7 . 2.379(4) ?
    Dy O2 2_666 2.406(3) ?
    Dy O1 2_566 2.464(4) ?
    Dy O6 2 2.535(4) ?
    Dy O1 . 2.535(3) ?
    Dy O2 . 2.552(4) ?
    O1 C1 . 1.279(7) ?
    O2 C1 . 1.255(6) ?
    O3 C4 . 1.256(6) ?
    O4 C4 . 1.253(6) ?
    O5 C5 . 1.256(6) ?
    O6 C5 . 1.245(7) ?
    O6 Dy 2 2.535(4) ?
    O7 H7A . 0.8468 ?
    O7 H7B . 0.8496 ?
    C1 C2 . 1.501(7) ?
    C2 C3A . 1.525(9) ?
    C2 C3B . 1.57(2) ?
    C2 H2A . 0.9700 ?
    C2 H2B . 0.9700 ?
    C3A C3A 2_667 1.529(14) ?
    C3A H3A1 . 0.9700 ?
    C3A H3A2 . 0.9700 ?
    C3B C3B 2_667 1.40(4) ?
    C3B H3B1 . 0.9700 ?
    C3B H3B2 . 0.9700 ?
    C4 C4 2_556 1.538(10) ?
    C5 C5 2 1.540(11) ?
loop_
    _geom_angle_atom_site_label_1
    _geom_angle_atom_site_label_2
    _geom_angle_atom_site_label_3
    _geom_angle_site_symmetry_1
    _geom_angle_site_symmetry_3
    _geom_angle
    _geom_angle_publ_flag
    O5 Dy O4 . 2_556 90.45(13) ?
    O5 Dy O3 . . 134.27(12) ?
    O4 Dy O3 2_556 . 68.93(12) ?
    O5 Dy O7 . . 78.20(13) ?
    O4 Dy O7 2_556 . 142.35(13) ?
    O3 Dy O7 . . 141.46(12) ?
    O5 Dy O2 . 2_666 91.79(12) ?
    O4 Dy O2 2_556 2_666 142.20(13) ?
    O3 Dy O2 . 2_666 82.95(12) ?
    O7 Dy O2 . 2_666 74.65(13) ?
    O5 Dy O1 . 2_566 82.15(12) ?
    O4 Dy O1 2_556 2_566 69.07(12) ?
    O3 Dy O1 . 2_566 122.91(11) ?
    O7 Dy O1 . 2_566 73.84(12) ?
    O2 Dy O1 2_666 2_566 148.49(12) ?
    O5 Dy O6 . 2 65.84(12) ?
    O4 Dy O6 2_556 2 70.76(13) ?
    O3 Dy O6 . 2 68.84(12) ?
    O7 Dy O6 . 2 132.07(13) ?
    O2 Dy O6 2_666 2 75.88(12) ?
    O1 Dy O6 2_566 2 127.55(12) ?
    O5 Dy O1 . . 146.78(12) ?
    O4 Dy O1 2_556 . 80.36(12) ?
    O3 Dy O1 . . 71.64(12) ?
    O7 Dy O1 . . 89.76(13) ?
    O2 Dy O1 2_666 . 114.93(11) ?
    O1 Dy O1 2_566 . 64.72(14) ?
    O6 Dy O1 2 . 137.19(12) ?
    O5 Dy O2 . . 146.25(12) ?
    O4 Dy O2 2_556 . 123.15(12) ?
    O3 Dy O2 . . 69.30(12) ?
    O7 Dy O2 . . 72.79(13) ?
    O2 Dy O2 2_666 . 64.34(13) ?
    O1 Dy O2 2_566 . 105.43(11) ?
    O6 Dy O2 2 . 124.52(12) ?
    O1 Dy O2 . . 50.76(11) ?
    O5 Dy C1 . . 158.48(13) ?
    O4 Dy C1 2_556 . 101.76(14) ?
    O3 Dy C1 . . 67.18(13) ?
    O7 Dy C1 . . 81.38(14) ?
    O2 Dy C1 2_666 . 89.29(13) ?
    O1 Dy C1 2_566 . 85.74(13) ?
    O6 Dy C1 2 . 134.90(13) ?
    O1 Dy C1 . . 25.66(13) ?
    O2 Dy C1 . . 25.14(13) ?
    C1 O1 Dy . 2_566 132.5(3) ?
    C1 O1 Dy . . 95.2(3) ?
    Dy O1 Dy 2_566 . 115.28(14) ?
    C1 O2 Dy . 2_666 148.4(3) ?
    C1 O2 Dy . . 95.1(3) ?
    Dy O2 Dy 2_666 . 115.66(13) ?
    C4 O3 Dy . . 117.8(3) ?
    C4 O4 Dy . 2_556 118.7(3) ?
    C5 O5 Dy . . 123.8(3) ?
    C5 O6 Dy . 2 117.5(3) ?
    Dy O7 H7A . . 116.9 ?
    Dy O7 H7B . . 128.4 ?
    H7A O7 H7B . . 114.8 ?
    O2 C1 O1 . . 118.8(5) ?
    O2 C1 C2 . . 122.2(5) ?
    O1 C1 C2 . . 119.0(4) ?
    O2 C1 Dy . . 59.8(3) ?
    O1 C1 Dy . . 59.1(2) ?
    C2 C1 Dy . . 173.1(4) ?
    C1 C2 C3A . . 113.3(5) ?
    C1 C2 C3B . . 111.8(9) ?
    C1 C2 H2A . . 108.9 ?
    C3A C2 H2A . . 108.9 ?
    C3B C2 H2A . . 134.9 ?
    C1 C2 H2B . . 108.9 ?
    C3A C2 H2B . . 108.9 ?
    C3B C2 H2B . . 76.5 ?
    H2A C2 H2B . . 107.7 ?
    C2 C3A C3A . 2_667 113.2(7) ?
    C2 C3A H3A1 . . 108.9 ?
    C3A C3A H3A1 2_667 . 108.9 ?
    C2 C3A H3A2 . . 108.9 ?
    C3A C3A H3A2 2_667 . 108.9 ?
    H3A1 C3A H3A2 . . 107.8 ?
    C3B C3B C2 2_667 . 113(2) ?
    C3B C3B H3B1 2_667 . 108.9 ?
    C2 C3B H3B1 . . 108.9 ?
    C3B C3B H3B2 2_667 . 108.9 ?
    C2 C3B H3B2 . . 108.9 ?
    H3B1 C3B H3B2 . . 107.7 ?
    O4 C4 O3 . . 125.9(5) ?
    O4 C4 C4 . 2_556 116.9(5) ?
    O3 C4 C4 . 2_556 117.2(5) ?
    O6 C5 O5 . . 127.2(5) ?
    O6 C5 C5 . 2 116.0(6) ?
    O5 C5 C5 . 2 116.8(6) ?
loop_
    _geom_torsion_atom_site_label_1
    _geom_torsion_atom_site_label_2
    _geom_torsion_atom_site_label_3
    _geom_torsion_atom_site_label_4
    _geom_torsion_site_symmetry_1
    _geom_torsion_site_symmetry_2
    _geom_torsion_site_symmetry_3
    _geom_torsion_site_symmetry_4
    _geom_torsion
    _geom_torsion_publ_flag
    O5 Dy O1 C1 . . . . -138.0(3) ?
    O4 Dy O1 C1 2_556 . . . 146.2(3) ?
    O3 Dy O1 C1 . . . . 75.4(3) ?
    O7 Dy O1 C1 . . . . -70.3(3) ?
    O2 Dy O1 C1 2_666 . . . 2.6(3) ?
    O1 Dy O1 C1 2_566 . . . -142.5(4) ?
    O6 Dy O1 C1 2 . . . 98.7(3) ?
    O2 Dy O1 C1 . . . . -2.5(3) ?
    O5 Dy O1 Dy . . . 2_566 4.5(3) ?
    O4 Dy O1 Dy 2_556 . . 2_566 -71.31(15) ?
    O3 Dy O1 Dy . . . 2_566 -142.17(17) ?
    O7 Dy O1 Dy . . . 2_566 72.19(15) ?
    O2 Dy O1 Dy 2_666 . . 2_566 145.10(14) ?
    O1 Dy O1 Dy 2_566 . . 2_566 0.0 ?
    O6 Dy O1 Dy 2 . . 2_566 -118.82(18) ?
    O2 Dy O1 Dy . . . 2_566 139.9(2) ?
    C1 Dy O1 Dy . . . 2_566 142.5(4) ?
    O5 Dy O2 C1 . . . . 138.8(3) ?
    O4 Dy O2 C1 2_556 . . . -35.1(3) ?
    O3 Dy O2 C1 . . . . -80.2(3) ?
    O7 Dy O2 C1 . . . . 106.9(3) ?
    O2 Dy O2 C1 2_666 . . . -172.2(4) ?
    O1 Dy O2 C1 2_566 . . . 39.7(3) ?
    O6 Dy O2 C1 2 . . . -123.4(3) ?
    O1 Dy O2 C1 . . . . 2.6(3) ?
    O5 Dy O2 Dy . . . 2_666 -49.0(3) ?
    O4 Dy O2 Dy 2_556 . . 2_666 137.16(15) ?
    O3 Dy O2 Dy . . . 2_666 92.06(16) ?
    O7 Dy O2 Dy . . . 2_666 -80.87(16) ?
    O2 Dy O2 Dy 2_666 . . 2_666 0.0010(10)
                                         ?
    O1 Dy O2 Dy 2_566 . . 2_666 -148.06(15) ?
    O6 Dy O2 Dy 2 . . 2_666 48.8(2) ?
    O1 Dy O2 Dy . . . 2_666 174.8(2) ?
    C1 Dy O2 Dy . . . 2_666 172.2(4) ?
    O5 Dy O3 C4 . . . . -74.6(4) ?
    O4 Dy O3 C4 2_556 . . . -5.9(3) ?
    O7 Dy O3 C4 . . . . 145.5(3) ?
    O2 Dy O3 C4 2_666 . . . -160.2(3) ?
    O1 Dy O3 C4 2_566 . . . 39.2(4) ?
    O6 Dy O3 C4 2 . . . -82.6(3) ?
    O1 Dy O3 C4 . . . . 80.6(3) ?
    O2 Dy O3 C4 . . . . 134.6(4) ?
    C1 Dy O3 C4 . . . . 107.6(4) ?
    O4 Dy O5 C5 2_556 . . . -66.7(4) ?
    O3 Dy O5 C5 . . . . -6.3(5) ?
    O7 Dy O5 C5 . . . . 149.5(4) ?
    O2 Dy O5 C5 2_666 . . . 75.6(4) ?
    O1 Dy O5 C5 2_566 . . . -135.5(4) ?
    O6 Dy O5 C5 2 . . . 1.9(4) ?
    O1 Dy O5 C5 . . . . -139.6(4) ?
    O2 Dy O5 C5 . . . . 118.4(4) ?
    C1 Dy O5 C5 . . . . 168.2(4) ?
    Dy O2 C1 O1 2_666 . . . -171.1(4) ?
    Dy O2 C1 O1 . . . . -4.5(5) ?
    Dy O2 C1 C2 2_666 . . . 5.7(9) ?
    Dy O2 C1 C2 . . . . 172.3(4) ?
    Dy O2 C1 Dy 2_666 . . . -166.6(6) ?
    Dy O1 C1 O2 2_566 . . . -127.1(4) ?
    Dy O1 C1 O2 . . . . 4.5(5) ?
    Dy O1 C1 C2 2_566 . . . 56.0(6) ?
    Dy O1 C1 C2 . . . . -172.3(4) ?
    Dy O1 C1 Dy 2_566 . . . -131.7(4) ?
    O5 Dy C1 O2 . . . . -86.1(5) ?
    O4 Dy C1 O2 2_556 . . . 150.6(3) ?
    O3 Dy C1 O2 . . . . 89.7(3) ?
    O7 Dy C1 O2 . . . . -67.6(3) ?
    O2 Dy C1 O2 2_666 . . . 7.0(3) ?
    O1 Dy C1 O2 2_566 . . . -141.9(3) ?
    O6 Dy C1 O2 2 . . . 76.1(3) ?
    O1 Dy C1 O2 . . . . -175.4(5) ?
    O5 Dy C1 O1 . . . . 89.3(5) ?
    O4 Dy C1 O1 2_556 . . . -34.1(3) ?
    O3 Dy C1 O1 . . . . -95.0(3) ?
    O7 Dy C1 O1 . . . . 107.8(3) ?
    O2 Dy C1 O1 2_666 . . . -177.6(3) ?
    O1 Dy C1 O1 2_566 . . . 33.5(3) ?
    O6 Dy C1 O1 2 . . . -108.5(3) ?
    O2 Dy C1 O1 . . . . 175.4(5) ?
    O2 C1 C2 C3A . . . . -110.4(6) ?
    O1 C1 C2 C3A . . . . 66.3(7) ?
    O2 C1 C2 C3B . . . . -71.7(11) ?
    O1 C1 C2 C3B . . . . 105.1(10) ?
    C1 C2 C3A C3A . . . 2_667 68.2(9) ?
    C3B C2 C3A C3A . . . 2_667 -27.2(14) ?
    C1 C2 C3B C3B . . . 2_667 -70(2) ?
    C3A C2 C3B C3B . . . 2_667 29.9(15) ?
    Dy O4 C4 O3 2_556 . . . -174.4(4) ?
    Dy O4 C4 C4 2_556 . . 2_556 4.9(7) ?
    Dy O3 C4 O4 . . . . -175.0(4) ?
    Dy O3 C4 C4 . . . 2_556 5.8(7) ?
    Dy O6 C5 O5 2 . . . 178.5(4) ?
    Dy O6 C5 C5 2 . . 2 -2.6(7) ?
    Dy O5 C5 O6 . . . . 177.5(4) ?
    Dy O5 C5 C5 . . . 2 -1.4(7) ?
loop_
    _geom_hbond_atom_site_label_D
    _geom_hbond_atom_site_label_H
    _geom_hbond_atom_site_label_A
    _geom_hbond_site_symmetry_D
    _geom_hbond_site_symmetry_H
    _geom_hbond_site_symmetry_A
    _geom_hbond_distance_DH
    _geom_hbond_distance_HA
    _geom_hbond_distance_DA
    _geom_hbond_angle_DHA
    _geom_hbond_publ_flag
    O7 H7A O3 . . 2_666 0.85 1.96 2.787(4) 166 yes
    O7 H7B O6 . . 2_565 0.85 2.10 2.883(5) 153 yes
_iucr_refine_instructions_details
;
TITL I         P-1          R   0.03
CELL 0.71073   6.7717   6.9288   8.9494 104.916 108.069 104.306
ZERR    1.00   0.0021   0.0022   0.0028   0.005   0.004   0.004
LATT 1
SFAC C  H  Dy O
UNIT 10  12  2  14
OMIT -3 50
L.S. 5
ACTA
BOND $H
FMAP 2
PLAN 20
HTAB
CONF
EADP C3A C3B
TEMP 22
WGHT    0.042200    0.171600
EXTI    0.003894
FVAR       0.67621
DY    3    0.155765    0.344959    0.362803    11.00000    0.01277    0.01272 =
         0.01252    0.00663    0.00650    0.00465
O1    4    0.151938    0.522243    0.647029    11.00000    0.01317    0.01687 =
         0.01685    0.00811    0.00849    0.00537
O2    4    0.480137    0.597234    0.639452    11.00000    0.01786    0.01651 =
         0.01813    0.00697    0.01174    0.00611
O3    4    0.269903    0.154628    0.539084    11.00000    0.01347    0.01750 =
         0.01638    0.00929    0.00490    0.00522
O4    4    0.153455   -0.081171    0.651161    11.00000    0.01341    0.02208 =
         0.02131    0.01310    0.00544    0.00680
O5    4   -0.007171    0.256418    0.071206    11.00000    0.02197    0.01611 =
         0.01666    0.00622    0.00922    0.00945
O6    4   -0.131449    0.020286   -0.191300    11.00000    0.02711    0.02212 =
         0.01446    0.00952    0.00834    0.01115
O7    4    0.267655    0.684816    0.338142    11.00000    0.01782    0.01988 =
         0.03097    0.01773    0.01049    0.00795
AFIX   3
H7A   2    0.406030    0.753930    0.378580    11.00000   -1.50000
H7B   2    0.186300    0.747160    0.293130    11.00000   -1.50000
AFIX   0
C1    1    0.363155    0.613089    0.723439    11.00000    0.02130    0.00784 =
         0.01541    0.00743    0.00709    0.00875
C2    1    0.463487    0.725235    0.911429    11.00000    0.01668    0.01927 =
         0.01879    0.00706    0.00891    0.00628
AFIX  23
H2A   2    0.395981    0.829766    0.940313    11.00000   -1.20000
H2B   2    0.621055    0.801586    0.947942    11.00000   -1.20000
AFIX   0
PART   1
C3A   1    0.433385    0.573964    1.006585    10.75000    0.01658    0.02867 =
         0.01253    0.01171    0.01022    0.01312
AFIX  23
H3A1  2    0.276998    0.487674    0.962372    10.75000   -1.20000
H3A2  2    0.478776    0.657712    1.124549    10.75000   -1.20000
AFIX   0
PART   2
C3B   1    0.576411    0.592841    1.004930    10.25000    0.01658    0.02867 =
         0.01253    0.01171    0.01022    0.01312
AFIX  23
H3B1  2    0.676968    0.553586    0.956357    10.25000   -1.20000
H3B2  2    0.664014    0.682400    1.122663    10.25000   -1.20000
AFIX   0
PART  0
C4    1    0.121458    0.021526    0.554922    11.00000    0.01810    0.00806 =
         0.01465    0.00578    0.01061    0.00215
C5    1   -0.039453    0.080620   -0.034954    11.00000    0.01198    0.01891 =
         0.01864    0.00914    0.00919    0.00659
HKLF 4
REM  I         P-1          R   0.03
REM R1 =  0.0213 for   1179 Fo > 4sig(Fo)  and  0.0224 for all   1234 data
REM    122 parameters refined using      0 restraints
END
WGHT      0.0422      0.1716
REM Highest difference peak  1.406,  deepest hole -1.446,  1-sigma level  0.170
Q1    1   0.1938  0.4235  0.4784  11.00000  0.05    1.41
Q2    1   0.1315  0.2702  0.2575  11.00000  0.05    1.31
Q3    1  -0.0090  0.3056  0.3375  11.00000  0.05    0.78
Q4    1   0.3205  0.3774  0.3864  11.00000  0.05    0.76
Q5    1   0.0166 -0.1471  0.6219  11.00000  0.05    0.67
Q6    1   0.1653  0.4109  0.2209  11.00000  0.05    0.66
Q7    1   0.4185  0.6616  0.8200  11.00000  0.05    0.53
Q8    1   0.1397  0.2697  0.5038  11.00000  0.05    0.52
Q9    1   0.4298  0.5925  0.9627  11.00000  0.05    0.50
Q10   1   0.2295  0.2147  0.5010  11.00000  0.05    0.48
Q11   1   0.2918  0.5311  0.3488  11.00000  0.05    0.48
Q12   1  -0.0305  0.2014  0.1166  11.00000  0.05    0.47
Q13   1  -0.1382  0.2270  0.0395  11.00000  0.05    0.47
Q14   1   0.3023  0.4909  0.5840  11.00000  0.05    0.44
Q15   1   0.0994 -0.0850  0.5811  11.00000  0.05    0.43
Q16   1   0.2601  0.6141  0.5033  11.00000  0.05    0.43
Q17   1   0.1638  0.5627  0.5692  11.00000  0.05    0.42
Q18   1   0.3763  0.5896  1.0338  11.00000  0.05    0.41
Q19   1   0.0002  0.1779  0.0050  11.00000  0.05    0.41
Q20   1  -0.0435  0.4991  0.5667  11.00000  0.05    0.41
;
data_New_Global_Publ_Block
_journal_date_recd_electronic     2014-11-05
_journal_date_accepted     2014-11-08
_journal_name_full     'Acta Crystallographica, Section E'
_journal_year     2014
_journal_volume     70
_journal_issue     12
_journal_page_first     m399
_journal_page_last     m400
_journal_paper_category     HM
_journal_paper_doi     10.1107/S1600536814024544
_journal_coeditor_code     GK2622
_publ_contact_author_name     'Zhi-Feng Li'
_publ_contact_author_address
;
School of Materials Science and Engineering
Jiangxi University of Science and Technology
Ganzhou 341000
People's Republic of China
;
_publ_contact_author_email     'jxlzfeng@163.com'
_publ_contact_author_fax     '86 797 8312204'
_publ_contact_author_phone     '86 797 8312204'
_publ_section_title
;
Crystal structure of
poly[\m~6~-adipato-diaquadi-\m~2~-oxalato-didysprosium(III)]
;
loop_
    _publ_author_name
    _publ_author_footnote
    _publ_author_address
    'Zhi-Feng Li' .
;
School of Materials Science and Engineering
Jiangxi University of Science and Technology
Ganzhou 341000
People's Republic of China
;
    'Yi-Chao Zhang' .
;
School of Materials Science and Engineering
Jiangxi University of Science and Technology
Ganzhou 341000
People's Republic of China
;
    'Xiao-Qin Hu' .
;
School of Materials Science and Engineering
Jiangxi University of Science and Technology
Ganzhou 341000
People's Republic of China
;
    'Chun-Xiang Wang' .
;
School of Materials Science and Engineering
Jiangxi University of Science and Technology
Ganzhou 341000
People's Republic of China
;
_publ_section_synopsis     .
