# Supplementary material for: Crystal structure of poly[μ6-adipato-di­aquadi-μ2-oxalato-didysprosium(III)]
Source: Acta Crystallogr Sect E Struct Rep Online. 2014 Nov 15;70(Pt 12):m399–400. doi: 10.1107/S1600536814024544 (PMC4257430; doi:10.1107/S1600536814024544)
Supplement: Supplementary file 2 [file e-70-0m399-Isup2.hkl]

# 
# h,k,l, Fc-squared, Fo-squared, sigma(Fo-squared) and status flag 
# 
data_I
_shelx_title ' I         P-1          R   0.03' 
_shelx_refln_list_code          4 
_shelx_F_calc_maximum      153.53 
_exptl_crystal_F_000       316.00 
_reflns_d_resolution_high  0.8410 
 
loop_ 
 _symmetry_equiv_pos_as_xyz 
 'x, y, z' 
 '-x, -y, -z' 
 
_cell_length_a     6.7717 
_cell_length_b     6.9288 
_cell_length_c     8.9494 
_cell_angle_alpha 104.916 
_cell_angle_beta  108.069 
_cell_angle_gamma 104.306 
 
_shelx_F_squared_multiplier     1.000 
 
loop_ 
 _refln_index_h 
 _refln_index_k 
 _refln_index_l 
 _refln_F_squared_calc 
 _refln_F_squared_meas 
 _refln_F_squared_sigma 
 _refln_observed_status 
   1   0   0     6208.11     6460.65     96.67 o 
   2   0   0     1108.31     1109.78     20.00 o 
   3   0   0    12716.40    12508.96    188.67 o 
   4   0   0     3146.76     3105.37     52.79 o 
   5   0   0       53.53       63.38      8.66 o 
   6   0   0     3530.44     3517.75     63.24 o 
   7   0   0     2791.42     2869.79     85.70 o 
  -7   1   0       13.55       13.03     18.95 o 
  -6   1   0     2622.28     2785.46     78.12 o 
  -5   1   0     5288.81     5276.29     85.93 o 
  -4   1   0      307.33      310.72     11.81 o 
  -3   1   0     3401.63     3168.96     97.71 o 
  -2   1   0    10245.55    10319.92    155.10 o 
  -1   1   0     5529.15     5292.30    136.79 o 
   0   1   0     4629.78     4691.52     70.80 o 
   1   1   0     2825.94     2636.50     41.98 o 
   2   1   0     4455.88     4453.13    111.13 o 
   3   1   0     2062.43     2114.30     52.58 o 
   4   1   0     3933.19     3822.12     64.42 o 
   5   1   0     2105.41     2156.01     47.09 o 
   6   1   0      158.12      173.43     26.19 o 
  -7   2   0     1876.30     2016.31     67.13 o 
  -6   2   0        0.26       16.16     14.76 o 
  -5   2   0     4509.64     4738.88    116.12 o 
  -4   2   0     2406.40     2269.61     40.66 o 
  -3   2   0      620.00      609.63     23.64 o 
  -2   2   0    11692.14    12181.86    183.37 o 
   0   2   0      688.05      613.04     19.70 o 
   1   2   0     3231.21     3121.90     38.43 o 
   2   2   0    12035.83    12076.22    223.43 o 
   3   2   0      911.68      800.48     19.63 o 
   4   2   0     2211.31     2182.41     42.00 o 
   5   2   0     4435.91     4414.31    122.40 o 
   6   2   0      676.36      709.61     26.04 o 
  -7   3   0     1838.56     1970.05     67.24 o 
  -6   3   0     2390.35     2587.68     76.13 o 
  -5   3   0        0.81       40.84     14.71 o 
  -4   3   0     4421.66     4142.64    103.09 o 
  -3   3   0    10351.27    10881.78    258.83 o 
  -2   3   0      296.44      264.77     18.27 o 
  -1   3   0     3956.85     3682.07     88.93 o 
   0   3   0    11949.13    11611.22    255.17 o 
   1   3   0     1849.85     1904.93     34.66 o 
   2   3   0     1194.10     1111.22     29.96 o 
   3   3   0     4214.08     4081.46     76.19 o 
   4   3   0     1491.88     1498.58     25.50 o 
   5   3   0      154.37      173.15     11.13 o 
  -7   4   0       22.88       30.58     22.71 o 
  -6   4   0     2432.07     2469.14     75.38 o 
  -5   4   0     3447.95     3585.96     96.47 o 
  -4   4   0      115.25       92.40     16.84 o 
  -3   4   0     5497.82     5747.61     92.80 o 
  -2   4   0     6511.57     6843.65    160.76 o 
  -1   4   0      474.82      537.31     25.27 o 
   0   4   0     3216.89     3215.03     81.72 o 
   1   4   0     2390.64     2340.97     63.81 o 
   2   4   0      322.57      290.76     13.22 o 
   3   4   0      634.03      629.52     20.17 o 
   4   4   0     2780.08     2730.57     61.70 o 
  -7   5   0     1809.05     1802.79     67.03 o 
  -6   5   0      279.59      283.44     29.19 o 
  -5   5   0     2844.01     2990.56     88.30 o 
  -4   5   0     2829.96     2805.11     82.27 o 
  -3   5   0       78.15      123.74     18.78 o 
  -2   5   0     4160.41     4292.50    110.70 o 
  -1   5   0     7830.03     7754.21    182.79 o 
   0   5   0      126.22      120.89     16.03 o 
   1   5   0     2237.98     2306.61     66.81 o 
   2   5   0     4433.01     4307.75    110.74 o 
   3   5   0      372.53      341.20     25.61 o 
  -6   6   0      487.52      553.47     39.15 o 
  -5   6   0      427.64      435.44     34.49 o 
  -4   6   0     4391.86     4105.79    113.84 o 
  -3   6   0     2848.63     2689.56     82.21 o 
  -2   6   0      131.12      144.22     21.84 o 
  -1   6   0     3413.09     3262.33     92.18 o 
   0   6   0     2562.59     2467.02     74.19 o 
   1   6   0      107.81      110.61     19.50 o 
   2   6   0     2788.39     2498.90     76.50 o 
  -5   7   0     1287.43     1281.83     60.32 o 
  -4   7   0      407.08      398.33     36.78 o 
  -3   7   0     3068.48     3077.64     95.85 o 
  -2   7   0     1677.18     1686.89     64.58 o 
  -1   7   0       59.31       46.15     21.53 o 
   0   7   0     1504.31     1525.41     59.37 o 
   1   7   0     2255.61     2142.97     72.71 o 
   2  -8   1     1486.09     1507.68     65.87 o 
   3  -8   1     2436.75     2400.04     86.42 o 
  -1  -7   1      309.72      279.64     28.38 o 
   0  -7   1     1606.37     1631.63     60.96 o 
   1  -7   1     1554.10     1526.90     59.40 o 
   2  -7   1       40.04       56.29     22.23 o 
   3  -7   1     3227.62     3287.43     99.60 o 
   4  -7   1     2705.09     2778.66     90.38 o 
   5  -7   1       62.23       54.85     26.41 o 
  -3  -6   1      534.44      498.50     34.34 o 
  -2  -6   1     3095.06     2972.27     85.87 o 
   0  -6   1      822.73      828.28     37.79 o 
   1  -6   1     6846.58     7056.31    172.24 o 
   2  -6   1     4158.12     4348.17    115.91 o 
   3  -6   1        3.25       12.59     17.29 o 
   4  -6   1     2499.32     2604.55     81.16 o 
   5  -6   1     2982.59     3047.22     91.33 o 
   6  -6   1      158.19      128.67     25.89 o 
  -4  -5   1     2027.26     2075.00     67.75 o 
  -3  -5   1     1056.54      995.15     40.84 o 
  -2  -5   1      782.88      738.66     33.13 o 
  -1  -5   1     4867.03     4520.46    113.17 o 
   0  -5   1     1961.02     2035.36     60.30 o 
   1  -5   1      723.43      719.85     32.43 o 
   2  -5   1     2260.88     2355.17     68.71 o 
   3  -5   1     1666.13     1763.34     36.42 o 
   4  -5   1        0.87       10.86     15.30 o 
   5  -5   1     2090.76     1961.12     63.81 o 
   6  -5   1     2168.01     2225.69     72.04 o 
   7  -5   1        3.04       17.60     22.63 o 
  -5  -4   1      181.35      181.84     15.19 o 
  -4  -4   1      810.95      799.30     22.84 o 
  -3  -4   1     2817.73     2867.22     58.88 o 
  -2  -4   1      883.63      863.83     32.98 o 
  -1  -4   1     1387.55     1309.03     41.14 o 
   1  -4   1     3212.78     3512.08     88.47 o 
   2  -4   1      441.66      435.49     24.22 o 
   3  -4   1     7958.36     7786.08    173.00 o 
   4  -4   1     2377.29     2404.04    120.00 o 
   5  -4   1      177.86      165.61     20.01 o 
   6  -4   1     2667.49     2668.02     78.40 o 
   7  -4   1     1831.38     1747.68     63.09 o 
  -5  -3   1     2633.51     2608.52     51.81 o 
  -4  -3   1      180.88      180.73     15.97 o 
  -3  -3   1     1225.14     1257.02     22.90 o 
  -2  -3   1     7547.75     7309.12    132.24 o 
  -1  -3   1     2935.48     2911.49     71.85 o 
   0  -3   1      732.56      738.39     25.33 o 
   1  -3   1    16338.95    17709.43    384.20 o 
   2  -3   1     7658.80     7868.10    121.60 o 
   3  -3   1      428.92      433.28     14.92 o 
   4  -3   1     4402.94     4419.55    107.88 o 
   5  -3   1     2416.28     2400.60     67.71 o 
   6  -3   1       11.75       14.23     16.16 o 
   7  -3   1     1328.79     1442.52     55.12 o 
  -6  -2   1      165.57      155.38     14.46 o 
  -5  -2   1     3431.33     3452.34     62.10 o 
  -4  -2   1     6774.70     6905.33    110.54 o 
  -3  -2   1      895.08      869.63     20.17 o 
  -2  -2   1     8780.69     8803.49    134.76 o 
  -1  -2   1    10713.79    10769.19    147.13 o 
   0  -2   1     6808.57     7245.51    159.08 o 
   1  -2   1     2668.88     2838.64     45.74 o 
   2  -2   1     6264.21     5989.07     93.47 o 
   3  -2   1     4890.12     4826.81    111.89 o 
   4  -2   1     1057.29     1049.03     24.74 o 
   5  -2   1     6092.21     6067.65     99.09 o 
   6  -2   1     3385.48     3525.86     93.80 o 
   7  -2   1       60.22       49.93     21.51 o 
  -7  -1   1     1642.03     1687.02     61.61 o 
  -6  -1   1     3618.67     3715.86     66.84 o 
  -5  -1   1      124.65      127.98     10.28 o 
  -4  -1   1     4178.24     4354.20     71.54 o 
  -3  -1   1     6501.99     6554.17     78.76 o 
  -2  -1   1        8.31       33.49     14.28 o 
  -1  -1   1     8044.17     8557.81    184.74 o 
   0  -1   1    17866.81    18564.93    401.96 o 
   1  -1   1     2059.51     2044.14     33.38 o 
   2  -1   1      547.15      474.70     16.35 o 
   3  -1   1    12889.42    12771.79    660.42 o 
   4  -1   1     2769.47     2786.87     48.96 o 
   5  -1   1      406.26      419.72     16.73 o 
   6  -1   1     4590.87     4922.05    123.48 o 
   7  -1   1      773.65      850.52     43.21 o 
  -7   0   1      208.12      244.04     26.09 o 
  -6   0   1     2847.23     2946.79     82.39 o 
  -5   0   1     1787.36     1883.56     39.09 o 
  -4   0   1      103.79      110.20      7.12 o 
  -3   0   1     7665.00     7633.74     90.75 o 
  -2   0   1    23572.02    23405.24    274.46 o 
  -1   0   1      541.57      567.28      9.65 o 
   0   0   1     8165.97     7373.50    153.80 o 
   1   0   1    11153.83    11239.42    167.86 o 
   2   0   1      131.21      102.95      5.62 o 
   3   0   1     4988.49     5155.67     83.07 o 
   4   0   1     5315.67     5206.93    155.56 o 
   5   0   1     2079.79     2037.86     40.56 o 
   6   0   1      284.55      293.61     16.53 o 
  -7   1   1     1783.79     1914.96     64.65 o 
  -6   1   1       40.17       51.99     16.00 o 
  -5   1   1     2665.28     2533.78     68.81 o 
  -4   1   1     5938.31     5794.45     70.74 o 
  -3   1   1      542.39      545.28      9.48 o 
  -2   1   1     9384.60     9287.75    133.30 o 
  -1   1   1     9201.03     9343.63    110.26 o 
   0   1   1     1929.91     1971.79     24.69 o 
   1   1   1     5801.13     5772.47     68.83 o 
   2   1   1     7001.10     6391.15     99.11 o 
   3   1   1     1185.91     1179.70     37.84 o 
   4   1   1      632.34      595.00     26.12 o 
   5   1   1     2732.43     2781.23     63.83 o 
   6   1   1     1121.21     1189.54     32.46 o 
  -7   2   1     2274.26     2277.75     72.70 o 
  -6   2   1     1819.84     1813.98     58.65 o 
  -5   2   1      421.62      437.71     25.24 o 
  -4   2   1     6846.12     6805.95    100.17 o 
  -3   2   1     3819.04     3212.78    177.45 o 
  -2   2   1      103.47      134.90     10.69 o 
  -1   2   1     1403.24     1319.33     18.25 o 
   0   2   1     9238.46     9111.02    107.94 o 
   1   2   1      918.35      849.61     11.18 o 
   2   2   1     3414.47     3165.12     40.36 o 
   3   2   1     5782.31     5838.03    169.05 o 
   4   2   1      523.74      525.96     18.54 o 
   5   2   1      742.39      764.30     24.75 o 
  -7   3   1      177.85      174.52     25.98 o 
  -6   3   1     5560.94     5565.90    140.41 o 
  -5   3   1     3344.96     3333.42     90.40 o 
  -4   3   1      145.15      168.04     17.93 o 
  -3   3   1     7527.28     7311.97     96.58 o 
  -2   3   1    10101.04    10482.22    235.17 o 
  -1   3   1     1061.09     1102.43     41.77 o 
   0   3   1     6461.51     6382.85     99.79 o 
   1   3   1     7023.61     6862.05    107.86 o 
   2   3   1      673.08      696.77     14.21 o 
   3   3   1     2543.29     2441.55     34.91 o 
   4   3   1     4383.10     4274.31     64.96 o 
   5   3   1      647.56      645.50     18.56 o 
  -7   4   1     1292.24     1327.83     56.69 o 
  -6   4   1      447.46      424.55     31.85 o 
  -5   4   1     3577.45     3668.00    100.50 o 
  -4   4   1     5071.97     5062.24    128.24 o 
  -3   4   1      296.33      337.01     23.86 o 
  -2   4   1     6828.97     7208.77    169.04 o 
  -1   4   1     4369.85     4112.77    102.27 o 
   0   4   1      235.30      246.60     11.25 o 
   1   4   1     2193.73     2152.95     65.27 o 
   2   4   1     4737.50     4536.09    117.43 o 
   3   4   1      479.49      472.06     20.08 o 
   4   4   1      624.85      610.86     23.39 o 
  -7   5   1     2519.09     2557.41     85.38 o 
  -6   5   1      529.42      509.27     35.67 o 
  -5   5   1      977.28      979.69     47.14 o 
  -4   5   1     7320.43     6868.84    169.91 o 
  -3   5   1     3361.64     3134.62     88.53 o 
  -2   5   1      235.73      236.28     22.06 o 
  -1   5   1     4636.85     4602.17    116.82 o 
   0   5   1     2541.80     2546.38     72.39 o 
   1   5   1        0.14       10.38     12.88 o 
   2   5   1     3322.88     3194.40     59.91 o 
   3   5   1     1772.03     1689.58    113.37 o 
  -6   6   1     2382.07     2390.45     82.15 o 
  -5   6   1      872.32      829.23     46.74 o 
  -4   6   1       66.14       70.27     22.34 o 
  -3   6   1     2336.93     2286.77     74.79 o 
  -2   6   1     1420.28     1326.62     52.05 o 
  -1   6   1       43.48       64.97     18.80 o 
   0   6   1     3822.47     3669.37    100.68 o 
   1   6   1     2068.19     2069.87     66.97 o 
   2   6   1       12.50       12.94     18.52 o 
  -5   7   1     2106.91     2013.56     76.40 o 
  -4   7   1      683.61      728.13     48.54 o 
  -3   7   1      559.40      557.22     40.01 o 
  -2   7   1     1959.33     1966.50     71.14 o 
  -1   7   1     1492.04     1513.96     60.97 o 
   0   7   1      276.88      289.12     30.07 o 
   1  -8   2     1907.34     1920.56     74.33 o 
   2  -8   2       98.33      117.67     29.43 o 
   3  -8   2     1934.46     2128.51     79.74 o 
  -1  -7   2      276.45      319.98     29.21 o 
   0  -7   2      174.55      191.80     25.23 o 
   1  -7   2     3628.29     3648.67    104.65 o 
   2  -7   2     1489.57     1626.89     61.99 o 
   3  -7   2       76.70      114.21     25.08 o 
   4  -7   2     2603.04     2496.45     81.95 o 
   5  -7   2     1518.58     1623.95     64.56 o 
  -3  -6   2      154.79      135.88     21.93 o 
  -2  -6   2     1375.00     1286.26     49.54 o 
  -1  -6   2     3913.27     3809.23    101.90 o 
   0  -6   2     2173.50     2308.28     70.11 o 
   1  -6   2      860.25      923.46     40.97 o 
   2  -6   2     2720.64     3042.50     87.05 o 
   3  -6   2     2448.97     2527.43     49.96 o 
   4  -6   2      502.64      457.91     31.69 o 
   5  -6   2     2991.48     2859.47     85.83 o 
   6  -6   2     1589.45     1559.92     60.23 o 
  -4  -5   2     1059.46     1012.63     43.90 o 
  -3  -5   2     3639.39     3433.39     93.36 o 
  -2  -5   2     1149.45     1131.51     41.96 o 
  -1  -5   2     2013.51     2059.49     60.71 o 
   0  -5   2     4940.38     5140.07    125.75 o 
   1  -5   2     1127.99     1278.98     44.38 o 
   2  -5   2       36.19       73.84     18.91 o 
   3  -5   2     4264.61     4318.40     81.81 o 
   4  -5   2     2417.42     2332.30     69.06 o 
   5  -5   2       12.61       11.61     16.00 o 
   6  -5   2     2386.28     2448.37     74.94 o 
  -5  -4   2     2746.72     2865.63     53.41 o 
  -4  -4   2        9.51       11.63      8.82 o 
  -3  -4   2     2556.56     2565.18     44.83 o 
  -2  -4   2     8324.29     8037.00    184.72 o 
  -1  -4   2      459.50      403.51     21.13 o 
   0  -4   2     1812.25     1947.90     54.08 o 
   1  -4   2    10499.33    11540.73    257.24 o 
   2  -4   2     2105.62     2230.25     40.96 o 
   3  -4   2     1318.48     1417.45     30.19 o 
   4  -4   2     5445.85     5387.01     90.56 o 
   5  -4   2     2469.71     2561.54     72.26 o 
   6  -4   2       98.81      115.37     21.40 o 
   7  -4   2     2040.47     1962.24     67.33 o 
  -6  -3   2        3.55        5.03     18.78 o 
  -5  -3   2     2855.32     3007.26     85.23 o 
  -4  -3   2     3235.06     3311.52     88.03 o 
  -3  -3   2      636.23      653.74     14.82 o 
  -2  -3   2     4198.51     4184.07     62.94 o 
  -1  -3   2    12188.53    12752.16    278.90 o 
   0  -3   2     9462.55    10638.43    233.49 o 
   1  -3   2     6719.61     7518.76    116.27 o 
   2  -3   2     8501.00     8492.13    131.16 o 
   3  -3   2     1858.16     1906.42     61.20 o 
   4  -3   2     1558.36     1464.15     44.71 o 
   5  -3   2     4184.69     4152.82    274.18 o 
   6  -3   2     2460.89     2566.66     74.61 o 
   7  -3   2        8.06       37.73     21.99 o 
  -6  -2   2     1557.82     1713.47     58.22 o 
  -5  -2   2      120.38      141.60     18.80 o 
  -4  -2   2     4295.22     4210.48    103.60 o 
  -3  -2   2     4392.16     4447.44    105.47 o 
  -2  -2   2       14.35       32.73      7.19 o 
  -1  -2   2     6544.10     6569.71     91.16 o 
   0  -2   2     9774.08    10513.26    227.40 o 
   1  -2   2      182.00      217.39     17.63 o 
   2  -2   2     4258.00     4267.13     68.80 o 
   3  -2   2    10822.88    11013.26    241.42 o 
   4  -2   2     1264.44     1289.02     29.62 o 
   5  -2   2      739.58      767.22     73.64 o 
   6  -2   2     2509.95     2638.94     75.33 o 
  -7  -1   2       93.96      103.56     22.80 o 
  -6  -1   2     3582.22     3710.01     99.15 o 
  -5  -1   2     3163.86     3246.55     56.87 o 
  -4  -1   2      600.66      620.63     16.38 o 
  -3  -1   2    13783.47    14347.02    437.08 o 
  -2  -1   2    11443.44    11575.18    250.81 o 
  -1  -1   2      377.62      388.62     12.63 o 
   0  -1   2     3222.26     3345.76     72.43 o 
   1  -1   2     9585.12     9515.54    258.18 o 
   2  -1   2     3426.88     3233.20     73.33 o 
   3  -1   2     4245.39     4237.57     70.05 o 
   4  -1   2     7927.70     7810.66    124.02 o 
   5  -1   2      985.84     1030.64     27.31 o 
   6  -1   2      602.31      588.99     23.64 o 
  -7   0   2      801.33      908.54     42.97 o 
  -6   0   2       21.22       26.85     14.52 o 
  -5   0   2     3379.70     3410.40     58.05 o 
  -4   0   2     6014.46     6012.65     73.15 o 
  -3   0   2      712.30      752.77     14.88 o 
  -2   0   2     1798.32     1675.76     28.29 o 
  -1   0   2     6095.78     5921.15     88.96 o 
   0   0   2        4.08       -6.33      4.22 o 
   1   0   2     3540.11     3264.29     55.16 o 
   2   0   2     6864.33     6784.32    130.48 o 
   3   0   2      783.19      769.98     19.07 o 
   4   0   2      554.14      580.51     18.65 o 
   5   0   2     2195.03     2232.64     55.64 o 
   6   0   2      716.25      712.33     26.53 o 
  -7   1   2     1433.29     1438.92     54.34 o 
  -6   1   2     1849.50     1995.35     62.20 o 
  -5   1   2      758.48      788.48     18.60 o 
  -4   1   2     7158.35     6983.72     84.49 o 
  -3   1   2     9912.49    10148.59    250.77 o 
  -2   1   2      295.99      312.23      8.89 o 
  -1   1   2    17987.68    17603.79    205.31 o 
   0   1   2     9099.97     8729.10    103.15 o 
   1   1   2      120.66      137.10      5.60 o 
   2   1   2     5368.06     5296.59     64.74 o 
   3   1   2     4830.53     4591.48     75.73 o 
   4   1   2     1123.99     1084.43     26.41 o 
   5   1   2     1025.55     1044.11     28.45 o 
  -7   2   2      502.02      513.30     34.58 o 
  -6   2   2     8307.50     8497.14    201.00 o 
  -5   2   2     2566.71     2483.48     87.32 o 
  -4   2   2       35.84       40.21      6.29 o 
  -3   2   2    10601.49    10232.56    362.70 o 
  -2   2   2     8894.43     8428.71    123.89 o 
  -1   2   2     1273.28     1343.30     19.09 o 
   0   2   2     9246.13     8828.95    105.17 o 
   1   2   2     9218.01     9041.47    107.90 o 
   2   2   2     1140.19     1024.43     17.05 o 
   3   2   2     2487.80     2389.38     33.39 o 
   4   2   2     3750.63     3752.47     50.09 o 
   5   2   2      380.12      360.20     13.84 o 
  -7   3   2      698.99      727.28     42.79 o 
  -6   3   2     1796.18     1833.45     63.29 o 
  -5   3   2     3948.23     3568.34     60.30 o 
  -4   3   2     2748.80     2766.70     84.37 o 
  -3   3   2      676.48      663.38     23.78 o 
  -2   3   2     3335.70     3042.96     50.07 o 
  -1   3   2     4622.05     4411.33     55.67 o 
   0   3   2      631.23      681.89     20.90 o 
   1   3   2     5301.54     5277.48     85.40 o 
   2   3   2     5566.47     5268.64     86.72 o 
   3   3   2       47.37       38.81      6.86 o 
   4   3   2     1343.57     1368.83     25.78 o 
  -7   4   2     1755.61     1758.04     68.22 o 
  -6   4   2      790.15      773.69     43.98 o 
  -5   4   2     1502.25     1491.86     46.79 o 
  -4   4   2     7417.47     7351.28    114.03 o 
  -3   4   2     1688.40     1518.56     47.42 o 
  -2   4   2     1695.74     1642.45     61.89 o 
  -1   4   2     6714.74     6414.91     80.08 o 
   0   4   2     2953.67     2948.16     52.34 o 
   1   4   2        3.44        8.00     13.00 o 
   2   4   2     3401.78     3269.52     76.85 o 
   3   4   2     1980.42     1983.44     42.51 o 
  -7   5   2      710.91      742.72     48.67 o 
  -6   5   2     4636.44     4442.25    124.24 o 
  -5   5   2     1221.57     1273.89     54.99 o 
  -4   5   2      597.74      606.28     36.62 o 
  -3   5   2     3698.97     3373.21     93.97 o 
  -2   5   2      950.90      883.09     38.59 o 
  -1   5   2      298.85      316.92     23.95 o 
   0   5   2     3288.35     3203.19     58.35 o 
   1   5   2     1865.74     1786.64     38.66 o 
   2   5   2       37.40       41.89     11.68 o 
  -6   6   2      843.87      888.40     52.25 o 
  -5   6   2     1699.84     1697.09     67.03 o 
  -4   6   2      800.23      819.01     45.68 o 
  -3   6   2      386.38      377.15     31.08 o 
  -2   6   2     3640.09     3707.17    103.68 o 
  -1   6   2     1666.82     1719.52     60.70 o 
   0   6   2      275.64      281.82     26.63 o 
   1   6   2     1386.56     1439.02     54.79 o 
  -5   7   2      498.86      520.49     42.63 o 
  -4   7   2     2295.80     2359.43     84.09 o 
  -3   7   2      654.00      755.88     46.46 o 
  -2   7   2      806.83      795.50     46.95 o 
  -1   7   2     2444.22     2591.88     84.60 o 
   1  -8   3     2556.11     2745.80     91.03 o 
   2  -8   3      154.38      170.73     18.03 o 
   3  -8   3      318.39      335.34     36.34 o 
  -2  -7   3      981.59     1037.55     48.82 o 
  -1  -7   3     3961.50     3964.49    110.37 o 
   0  -7   3     1403.94     1396.94     54.42 o 
   1  -7   3      331.95      369.01     31.56 o 
   2  -7   3     3222.57     3411.68     65.41 o 
   3  -7   3     2303.02     2379.08     59.33 o 
   4  -7   3      331.46      306.76     31.49 o 
   5  -7   3     1830.99     1909.09     69.86 o 
  -3  -6   3     2026.56     1958.19     66.33 o 
  -2  -6   3      839.72      834.79     39.38 o 
  -1  -6   3      934.91      913.12     39.63 o 
   0  -6   3     2305.48     2486.22     73.43 o 
   1  -6   3     1785.49     1943.14     62.90 o 
   2  -6   3     1327.95     1408.83     33.53 o 
   3  -6   3     3988.40     3984.09     71.74 o 
   4  -6   3      892.96      907.99     41.71 o 
   5  -6   3      170.18      192.08     25.28 o 
  -4  -5   3        1.32        7.21     10.62 o 
  -3  -5   3     3577.29     3546.80     95.75 o 
  -2  -5   3     5776.99     5758.26    140.07 o 
  -1  -5   3        7.41       17.23     11.59 o 
   0  -5   3     2512.46     2765.58     74.94 o 
   1  -5   3     8790.27     9918.30    226.43 o 
   2  -5   3      453.75      466.98     17.59 o 
   3  -5   3     1068.00     1070.13     34.93 o 
   4  -5   3     6847.21     6923.99    114.54 o 
   5  -5   3     2092.78     2008.26     62.48 o 
   6  -5   3      274.90      283.00     27.60 o 
  -5  -4   3     3037.89     3144.10     82.42 o 
  -4  -4   3     3892.24     4145.86     67.98 o 
  -3  -4   3        7.08        5.25      7.09 o 
  -2  -4   3     5542.03     5357.45    127.81 o 
  -1  -4   3     6696.86     7389.72    168.97 o 
   0  -4   3      895.08      999.81     33.58 o 
   1  -4   3     3852.95     4301.64     71.40 o 
   2  -4   3     5155.26     5051.17     82.62 o 
   3  -4   3     3068.67     3133.92     55.86 o 
   4  -4   3     1126.94     1179.76     30.20 o 
   5  -4   3     3776.53     3869.65    115.09 o 
   6  -4   3     1289.43     1303.53     49.77 o 
  -6  -3   3     1105.02     1040.96     47.07 o 
  -5  -3   3      211.43      238.12     22.85 o 
  -4  -3   3     3119.29     3098.30     82.91 o 
  -3  -3   3     4495.45     4804.93    115.89 o 
  -2  -3   3      583.09      653.83     15.64 o 
  -1  -3   3     5323.13     5911.76    134.11 o 
   0  -3   3     5964.74     6604.05    147.96 o 
   1  -3   3      110.83      157.85      7.96 o 
   2  -3   3     5781.30     5663.33    121.15 o 
   3  -3   3     6533.87     6454.89    116.10 o 
   4  -3   3      327.01      288.74     15.77 o 
   5  -3   3      582.17      582.97     29.82 o 
  -6  -2   3     1989.18     1847.09     60.35 o 
  -5  -2   3     1208.37     1214.93     43.39 o 
  -4  -2   3       40.72       55.07     11.48 o 
  -3  -2   3     5175.44     5035.26    117.27 o 
  -2  -2   3     6799.92     7186.97    160.01 o 
  -1  -2   3      101.11      103.07      4.99 o 
   0  -2   3     7814.91     8135.17    123.48 o 
   1  -2   3     9669.22     9324.22    153.76 o 
   2  -2   3      431.63      430.98     35.38 o 
   3  -2   3     2991.09     2984.09     53.11 o 
   4  -2   3     3136.28     2939.77     78.08 o 
   5  -2   3      699.05      662.42     41.79 o 
   6  -2   3      656.34      641.07     41.69 o 
  -7  -1   3      732.18      722.25     40.25 o 
  -6  -1   3      841.48      784.15     36.24 o 
  -5  -1   3     8697.56     8399.93    193.55 o 
  -4  -1   3     4843.31     4776.66     72.63 o 
  -3  -1   3      201.76      214.12      8.30 o 
  -2  -1   3     5603.89     5588.37    124.19 o 
  -1  -1   3     4355.07     4356.38     66.89 o 
   0  -1   3      966.98     1063.51     28.78 o 
   1  -1   3     7193.98     6945.44    106.71 o 
   2  -1   3    12061.41    12209.37    186.03 o 
   3  -1   3      922.90      934.87     22.90 o 
   4  -1   3     1574.49     1503.31     33.35 o 
   5  -1   3     3433.45     3439.92     63.89 o 
   6  -1   3      220.74      238.79     30.28 o 
  -7   0   3     3300.00     3156.71     92.03 o 
  -6   0   3     3295.38     3403.50     92.12 o 
  -5   0   3      548.99      539.73     27.13 o 
  -4   0   3     5319.83     5198.37     78.62 o 
  -3   0   3     6872.91     6825.05    113.39 o 
  -2   0   3      102.69      109.94      4.04 o 
  -1   0   3     5451.18     5042.30     77.08 o 
   0   0   3    17235.60    16968.75    361.90 o 
   1   0   3      151.25      169.02      7.70 o 
   2   0   3     2831.18     2602.79     45.23 o 
   3   0   3     5650.91     5461.03     89.22 o 
   4   0   3      334.72      323.48     16.28 o 
   5   0   3     1706.34     1676.00     57.00 o 
  -7   1   3     1058.09     1061.15     46.83 o 
  -6   1   3     4161.00     4242.77    110.13 o 
  -5   1   3     1510.13     1454.47     28.33 o 
  -4   1   3      618.17      583.97     15.09 o 
  -3   1   3    14315.26    14117.03    202.84 o 
  -2   1   3     2931.09     2750.55     35.35 o 
  -1   1   3     2335.78     2390.60     31.21 o 
   0   1   3    16905.65    16880.26    197.90 o 
   1   1   3     2187.54     2061.91     22.99 o 
   2   1   3      155.01      156.24      6.42 o 
   3   1   3     4068.08     4022.87     68.93 o 
   4   1   3     3052.41     3049.53     57.86 o 
   5   1   3      177.88      203.82     25.34 o 
  -8   2   3     3262.01     3281.08    102.33 o 
  -7   2   3      220.66      234.27     28.49 o 
  -6   2   3     1740.75     1692.51     34.47 o 
  -5   2   3     7537.65     7516.57    128.01 o 
  -4   2   3     3348.72     3279.50     54.29 o 
  -3   2   3     2056.23     1893.42     34.22 o 
  -2   2   3    11540.62    11112.40    142.63 o 
  -1   2   3     5988.03     5807.03     71.08 o 
   0   2   3      647.48      646.94     12.20 o 
   1   2   3     5770.01     5555.47     68.86 o 
   2   2   3     6152.23     5962.30     72.57 o 
   3   2   3       12.36       20.30      6.64 o 
   4   2   3     1309.80     1264.74     45.84 o 
  -7   3   3     2068.59     1880.62     69.38 o 
  -6   3   3      578.66      583.41     20.30 o 
  -5   3   3     1091.22     1091.90     26.26 o 
  -4   3   3     2052.52     1913.11     99.42 o 
  -3   3   3     1343.17     1271.86     26.75 o 
  -2   3   3      595.33      578.02     12.06 o 
  -1   3   3     5116.21     4846.09     67.27 o 
   0   3   3     4210.02     4088.92     52.77 o 
   1   3   3      172.30      187.17     14.05 o 
   2   3   3     2474.68     2432.87     74.51 o 
   3   3   3      577.65      541.97     20.35 o 
   4   3   3       24.98        9.36     18.10 o 
  -7   4   3     1480.12     1527.18     66.12 o 
  -6   4   3     3875.34     3758.15     66.93 o 
  -5   4   3      315.41      289.51     15.09 o 
  -4   4   3     1473.79     1362.41     30.81 o 
  -3   4   3     5346.36     5147.05     87.28 o 
  -2   4   3      889.07      890.86     17.00 o 
  -1   4   3      815.94      776.19     16.09 o 
   0   4   3     5243.39     5123.90     66.27 o 
   1   4   3     1195.21     1184.10     28.36 o 
   2   4   3      140.89      141.63     13.04 o 
   3   4   3     2373.52     2279.41     68.12 o 
  -7   5   3      545.58      506.05     44.33 o 
  -6   5   3     1210.27     1172.20     56.34 o 
  -5   5   3     3327.16     3061.81     57.60 o 
  -4   5   3      612.60      603.91     21.50 o 
  -3   5   3     1767.74     1656.83     35.56 o 
  -2   5   3     4300.89     3957.19     67.06 o 
  -1   5   3     2016.89     2002.13     31.80 o 
   0   5   3       61.69       54.19     10.91 o 
   1   5   3     1546.47     1573.61     37.02 o 
   2   5   3     1820.47     1859.15     42.99 o 
  -6   6   3       22.96       38.43     28.44 o 
  -5   6   3     1106.72     1045.63     53.22 o 
  -4   6   3     3509.72     3321.70     99.43 o 
  -3   6   3      348.82      352.37     31.53 o 
  -2   6   3      814.60      750.25     41.02 o 
  -1   6   3     2523.56     2615.36     80.85 o 
   0   6   3      447.80      525.82     36.50 o 
  -4   7   3     1745.67     1681.09     69.54 o 
  -3   7   3     2244.77     2424.07     83.86 o 
   1  -8   4      928.58      947.18     52.01 o 
   2  -8   4     1823.10     1980.10     48.05 o 
  -2  -7   4      176.72      151.24     25.19 o 
  -1  -7   4     2082.43     2133.92     70.71 o 
   0  -7   4     3222.17     3259.78     94.36 o 
   1  -7   4      761.49      851.32     43.10 o 
   2  -7   4     1726.50     1859.39     47.68 o 
   3  -7   4     4042.84     4110.76     76.65 o 
   4  -7   4     1285.62     1255.93     53.56 o 
  -3  -6   4     1430.65     1400.06     53.92 o 
  -2  -6   4     2572.48     2631.04     77.88 o 
  -1  -6   4      439.39      438.20     28.61 o 
   0  -6   4     1871.49     1943.96     61.21 o 
   1  -6   4     6096.33     6525.25    123.83 o 
   2  -6   4      424.39      435.65     18.95 o 
   3  -6   4     1293.27     1293.54     33.28 o 
   4  -6   4     2758.56     2794.87     56.35 o 
  -4  -5   4     1219.77     1223.35     30.76 o 
  -3  -5   4      151.51      128.23     18.58 o 
  -2  -5   4     3789.20     3897.78    100.25 o 
  -1  -5   4     3452.53     3509.03     90.09 o 
   0  -5   4      108.82       99.02     14.98 o 
   1  -5   4     4805.96     5221.27     87.23 o 
   2  -5   4     4724.51     4759.29     80.60 o 
   3  -5   4      349.99      355.83     19.21 o 
   4  -5   4     2009.86     1943.85     42.50 o 
  -5  -4   4      412.04      412.95     19.23 o 
  -4  -4   4     4184.78     4250.71     69.23 o 
  -3  -4   4     4568.79     4908.35     75.75 o 
  -2  -4   4      122.35      142.71     14.39 o 
  -1  -4   4     4336.69     4588.87    109.32 o 
   0  -4   4     4170.13     4501.64    106.70 o 
   1  -4   4      580.51      671.37     18.53 o 
   2  -4   4     2217.45     2232.37     48.66 o 
   3  -4   4     7325.36     7154.08    115.35 o 
   4  -4   4      969.75     1088.18     45.76 o 
  -6  -3   4     1996.77     2082.76     69.06 o 
  -5  -3   4     1521.88     1451.31     51.28 o 
  -4  -3   4       10.35       10.69     12.05 o 
  -3  -3   4     3724.16     4187.02    102.21 o 
  -2  -3   4     2414.76     2432.00     39.15 o 
  -1  -3   4       37.41       48.88      8.24 o 
   0  -3   4     6403.95     7098.48    110.32 o 
   1  -3   4     5417.97     5441.37     86.47 o 
   2  -3   4      287.63      281.68     19.27 o 
   3  -3   4     1623.11     1608.02     33.99 o 
   4  -3   4     1552.32     1633.62     57.47 o 
   5  -3   4      156.88      185.08     32.25 o 
  -7  -2   4      151.29      178.34     26.24 o 
  -6  -2   4      384.81      416.02     28.71 o 
  -5  -2   4     5982.50     6008.81    144.60 o 
  -4  -2   4     3543.65     3598.16     57.49 o 
  -3  -2   4       61.21       57.87      9.66 o 
  -2  -2   4    11779.97    12101.24    262.95 o 
  -1  -2   4    10664.41    11624.60    132.40 o 
   0  -2   4      315.34      345.36     15.53 o 
   1  -2   4    10009.52     9973.16    279.88 o 
   2  -2   4     5296.36     5078.40     82.26 o 
   3  -2   4       86.02      109.38     11.28 o 
   4  -2   4     2055.11     2087.69     68.20 o 
   5  -2   4     4285.27     3690.48    104.04 o 
   6  -2   4      621.40      532.53     42.65 o 
  -7  -1   4     3112.74     3174.54     92.62 o 
  -6  -1   4     2252.48     2184.71     66.67 o 
  -5  -1   4     1605.16     1598.63     50.05 o 
  -4  -1   4     4034.58     3945.30     61.92 o 
  -3  -1   4     3433.03     3612.57     85.52 o 
  -2  -1   4     1318.98     1366.06     24.47 o 
  -1  -1   4     8729.88     8894.81    235.53 o 
   0  -1   4    12394.12    11743.74    249.34 o 
   1  -1   4       38.08       56.42     13.38 o 
   2  -1   4     3327.74     3168.96     59.85 o 
   3  -1   4     5303.73     5630.43    136.05 o 
   4  -1   4       30.35       50.54     20.59 o 
   5  -1   4     1322.09     1308.32     54.62 o 
  -7   0   4     1983.83     2067.15     69.37 o 
  -6   0   4     5452.81     5398.16    134.05 o 
  -5   0   4      234.12      243.53     11.32 o 
  -4   0   4     2638.75     2537.59     42.26 o 
  -3   0   4     9782.25    10001.12    143.30 o 
  -2   0   4     2656.66     2439.37     31.84 o 
  -1   0   4      836.28      797.86     17.28 o 
   0   0   4    11089.97    11048.55    236.37 o 
   1   0   4     4953.00     4829.21     57.33 o 
   2   0   4      103.96      102.87      8.37 o 
   3   0   4     6887.11     6630.85    155.16 o 
   4   0   4     1768.68     1713.64     58.44 o 
   5   0   4        2.28        2.54     23.08 o 
  -7   1   4      288.56      270.32     28.54 o 
  -6   1   4     1084.62     1030.98     46.22 o 
  -5   1   4     5533.96     5486.57     85.41 o 
  -4   1   4     2103.30     2119.43     47.78 o 
  -3   1   4     2902.08     2904.14     75.47 o 
  -2   1   4    11256.56    11019.35    159.69 o 
  -1   1   4     2103.91     2098.45     30.70 o 
   0   1   4      292.18      271.01      8.03 o 
   1   1   4     4887.41     4827.78     60.79 o 
   2   1   4     2814.20     2567.66     68.37 o 
   3   1   4       46.47       35.81     15.43 o 
   4   1   4     1890.91     1767.66     59.60 o 
  -8   2   4     1033.12     1060.24     56.52 o 
  -7   2   4     2056.98     2042.19     71.72 o 
  -6   2   4      502.18      492.64     26.35 o 
  -5   2   4     1765.09     1738.79     34.45 o 
  -4   2   4     5071.98     4856.50    179.97 o 
  -3   2   4      427.73      384.25     13.99 o 
  -2   2   4     3064.92     3136.66     56.28 o 
  -1   2   4     5036.92     4999.73     62.77 o 
   0   2   4     2100.13     2121.62     29.97 o 
   1   2   4      487.04      498.44     17.72 o 
   2   2   4     1963.46     1884.36     54.87 o 
   3   2   4     1575.65     1491.81     50.14 o 
   4   2   4       35.21       32.92     20.81 o 
  -7   3   4     1872.55     1790.60    118.85 o 
  -6   3   4     3379.89     3127.84     80.70 o 
  -5   3   4      189.17      181.90     14.07 o 
  -4   3   4     1812.47     1733.58     35.30 o 
  -3   3   4     6612.09     6478.74    100.32 o 
  -2   3   4     3671.98     3777.77     49.69 o 
  -1   3   4      717.34      669.76     14.22 o 
   0   3   4     5373.58     5242.17     66.96 o 
   1   3   4     1119.07     1092.05     26.34 o 
   2   3   4      307.89      260.32     21.61 o 
   3   3   4     2623.34     2639.72     75.96 o 
  -7   4   4      131.90      102.77     17.24 o 
  -6   4   4     1917.00     1720.70     39.00 o 
  -5   4   4     2343.18     2227.02     44.96 o 
  -4   4   4      621.17      604.67     20.88 o 
  -3   4   4     1689.39     1635.29     34.55 o 
  -2   4   4     5446.90     5345.20     85.17 o 
  -1   4   4     1167.82     1161.27     28.12 o 
   0   4   4      675.20      743.08     24.60 o 
   1   4   4     2780.00     2873.86     76.03 o 
   2   4   4      959.68      940.95     39.80 o 
  -7   5   4     1952.11     1804.41     49.89 o 
  -6   5   4       52.63       39.24     13.50 o 
  -5   5   4     2612.78     2472.74     49.83 o 
  -4   5   4     4527.55     4004.30    110.26 o 
  -3   5   4       62.39       66.38     21.37 o 
  -2   5   4     1114.46     1053.58     27.40 o 
  -1   5   4     2479.80     2532.29     49.84 o 
   0   5   4      520.82      539.31     22.00 o 
   1   5   4      675.46      637.54     34.21 o 
  -5   6   4        0.63        0.12     13.54 o 
  -4   6   4     2246.28     2095.06     45.66 o 
  -3   6   4     1805.55     1722.32     65.18 o 
  -2   6   4      167.68      198.37     27.66 o 
  -1   6   4     1048.96     1185.26     52.43 o 
   1  -8   5      333.75      343.75     21.68 o 
  -2  -7   5     1372.62     1411.40     55.88 o 
  -1  -7   5       79.61       59.38     21.08 o 
   0  -7   5     2297.48     2519.30     77.94 o 
   1  -7   5     2866.31     2835.13     57.42 o 
   2  -7   5       51.20       51.53     13.81 o 
   3  -7   5      757.57      824.43     41.08 o 
  -3  -6   5       52.79       45.36     19.68 o 
  -2  -6   5     3223.11     3120.00     87.41 o 
  -1  -6   5     3326.83     3431.08     92.37 o 
   0  -6   5        5.31       -6.06     14.56 o 
   1  -6   5     4550.70     4839.86     84.33 o 
   2  -6   5     3174.43     3322.13     86.63 o 
   3  -6   5      148.80      145.94     21.21 o 
   4  -6   5     1712.12     1591.69     57.35 o 
  -4  -5   5     2102.19     2288.13     44.93 o 
  -3  -5   5     2423.40     2491.72     72.59 o 
  -2  -5   5       37.34       43.11     13.97 o 
  -1  -5   5     3305.13     3462.34     88.48 o 
   0  -5   5     4395.30     4781.36     80.80 o 
   1  -5   5       10.01       22.13      8.57 o 
   2  -5   5     1720.78     1707.00     52.09 o 
   3  -5   5     3069.12     3093.18     83.16 o 
   4  -5   5       19.03       13.90     20.83 o 
  -5  -4   5     1975.58     2108.94     62.12 o 
  -4  -4   5      862.44      930.65     24.85 o 
  -3  -4   5     3884.52     4031.04     69.36 o 
  -2  -4   5     1553.00     1633.83     48.13 o 
  -1  -4   5      390.31      462.90     22.20 o 
   0  -4   5     4329.28     4849.18     79.85 o 
   1  -4   5     5464.12     5528.61     89.89 o 
   2  -4   5      251.58      261.98     19.72 o 
   3  -4   5     3336.39     3026.70     81.82 o 
   4  -4   5     2680.52     2681.86     79.80 o 
   5  -4   5      132.16      124.21     32.95 o 
  -6  -3   5      573.73      577.19     36.64 o 
  -5  -3   5     5556.32     5727.35    141.24 o 
  -4  -3   5      824.89      830.93     34.36 o 
  -3  -3   5      751.68      768.71     24.67 o 
  -2  -3   5    10043.56    10677.04    147.73 o 
  -1  -3   5     4841.41     5224.89     83.39 o 
   0  -3   5      136.63      166.98      8.54 o 
   1  -3   5     6428.03     6188.26    140.10 o 
   2  -3   5     3670.51     3438.87     87.11 o 
   3  -3   5       32.60        9.07     16.20 o 
   4  -3   5     3149.29     3133.89     91.23 o 
   5  -3   5     3560.82     3924.91    113.28 o 
  -7  -2   5     2852.77     2752.26     84.56 o 
  -6  -2   5      683.76      694.99     36.60 o 
  -5  -2   5     1266.39     1314.75     45.47 o 
  -4  -2   5     5325.36     5250.57    124.32 o 
  -3  -2   5     4220.69     4467.64    104.44 o 
  -2  -2   5     3482.63     3886.62     62.74 o 
  -1  -2   5    10943.40    11400.21    172.34 o 
   0  -2   5     5176.58     5200.61    117.86 o 
   1  -2   5     1487.47     1467.62     44.72 o 
   2  -2   5     2957.93     3083.04     81.90 o 
   3  -2   5     3970.69     4224.71    109.92 o 
   4  -2   5        1.16        3.69     23.94 o 
   5  -2   5     1413.90     1311.45     59.54 o 
  -7  -1   5     1459.28     1459.97     56.68 o 
  -6  -1   5     2362.13     2271.69     67.97 o 
  -5  -1   5      444.87      454.29     29.82 o 
  -4  -1   5     2285.36     2241.43     39.14 o 
  -3  -1   5     9352.24     9775.95    148.87 o 
  -2  -1   5     2313.44     2431.53     49.70 o 
  -1  -1   5      981.44      908.37     28.73 o 
   0  -1   5     6824.97     6175.23    138.92 o 
   1  -1   5     1880.25     1894.65     54.81 o 
   2  -1   5      275.91      281.02     23.66 o 
   3  -1   5     4821.52     5291.16    132.33 o 
   4  -1   5     1636.08     1563.43     59.56 o 
   5  -1   5        2.80        0.11     26.95 o 
  -7   0   5       33.94       46.54     20.99 o 
  -6   0   5     2215.86     2272.82     68.35 o 
  -5   0   5     3635.45     3705.57     60.68 o 
  -4   0   5       36.17       47.52     11.43 o 
  -3   0   5     2446.21     2489.05     33.64 o 
  -2   0   5     5405.34     5194.38     64.42 o 
  -1   0   5     2806.72     2642.91     52.37 o 
   0   0   5     1113.99     1136.24     36.99 o 
   1   0   5     7230.45     7556.03    171.21 o 
   2   0   5     1800.62     1895.63     58.55 o 
   3   0   5      628.58      572.06     34.02 o 
   4   0   5     2155.82     2246.14     73.79 o 
  -7   1   5     2768.07     2627.39     81.57 o 
  -6   1   5      560.25      566.51     19.60 o 
  -5   1   5     3300.26     3329.44     56.24 o 
  -4   1   5     6691.57     6468.27    115.96 o 
  -3   1   5     1838.54     1890.85     34.11 o 
  -2   1   5     1277.77     1340.76     21.29 o 
  -1   1   5     7848.30     7917.19    116.08 o 
   0   1   5     2271.36     2289.73     39.59 o 
   1   1   5      420.88      405.51     17.55 o 
   2   1   5     3549.40     3251.76     85.44 o 
   3   1   5     1878.89     1707.38     58.05 o 
   4   1   5       16.74        0.63     23.13 o 
  -7   2   5      844.08      865.31     48.13 o 
  -6   2   5     3764.54     3662.16     68.06 o 
  -5   2   5       46.61       51.34      9.42 o 
  -4   2   5     2474.61     2394.68     43.71 o 
  -3   2   5     6196.53     6405.03     98.98 o 
  -2   2   5      635.45      662.06     14.37 o 
  -1   2   5      911.23      902.84     20.53 o 
   0   2   5     2068.27     2053.82     36.76 o 
   1   2   5      824.68      789.24     32.14 o 
   2   2   5      342.66      339.08     25.46 o 
   3   2   5     2591.40     2418.58     72.91 o 
  -7   3   5       63.09       57.88     19.56 o 
  -6   3   5     4208.20     3888.45    199.08 o 
  -5   3   5     3005.94     2785.03     51.82 o 
  -4   3   5      389.66      410.35     16.93 o 
  -3   3   5     4940.44     5001.84     80.60 o 
  -2   3   5     4928.96     4842.84     77.22 o 
  -1   3   5      466.88      491.20     16.10 o 
   0   3   5     2814.19     2771.30     71.10 o 
   1   3   5     4717.30     4533.43    109.79 o 
   2   3   5     1240.84     1189.80     45.26 o 
  -7   4   5     1154.05     1168.38     34.20 o 
  -6   4   5       14.26       12.05     19.06 o 
  -5   4   5     2205.82     2149.68     44.73 o 
  -4   4   5     5511.23     5531.51    158.90 o 
  -3   4   5      241.05      224.78     14.10 o 
  -2   4   5     1103.98     1159.72     27.98 o 
  -1   4   5     4328.88     4426.30    126.80 o 
   0   4   5      239.08      270.62     21.98 o 
   1   4   5      620.82      592.91     32.55 o 
  -6   5   5     1643.07     1562.28     52.29 o 
  -5   5   5      121.31      123.45     16.64 o 
  -4   5   5     1562.92     1520.88     36.20 o 
  -3   5   5      904.51      900.14     26.85 o 
  -2   5   5        1.94        1.75     15.13 o 
   0   5   5     1484.52     1581.45     53.24 o 
  -4   6   5        3.26       17.87     14.56 o 
  -3   6   5     1660.61     1636.62     52.07 o 
  -2  -7   6     2363.26     2381.00     75.87 o 
  -1  -7   6     1112.75     1146.94     49.09 o 
   0  -7   6       17.71       19.37     15.13 o 
   1  -7   6      998.35     1045.43     42.78 o 
   2  -7   6     1507.44     1606.87     56.66 o 
   3  -7   6      176.24      154.19     26.24 o 
  -3  -6   6     1040.10     1079.25     47.29 o 
  -2  -6   6      509.08      517.41     32.06 o 
  -1  -6   6     3967.45     3766.41     98.77 o 
   0  -6   6     2348.52     2477.70     69.04 o 
   1  -6   6       37.18       36.95     15.46 o 
   2  -6   6     3100.26     3048.73     84.04 o 
   3  -6   6     2148.31     2122.19     67.54 o 
   4  -6   6        7.85      -10.23     23.17 o 
  -4  -5   6      474.84      500.57     20.84 o 
  -3  -5   6     4045.48     4128.42    106.42 o 
  -2  -5   6     4291.90     4280.15    106.89 o 
  -1  -5   6      138.63      139.48     11.54 o 
   0  -5   6     5014.11     5310.89    125.40 o 
   1  -5   6     4710.60     4934.07    119.30 o 
   2  -5   6       56.25       78.88     17.21 o 
   3  -5   6     1717.92     1691.78     57.20 o 
   4  -5   6     2479.40     2469.83     78.36 o 
  -5  -4   6     2954.14     3196.60     58.38 o 
  -4  -4   6      208.52      219.23     13.69 o 
  -3  -4   6     1146.95     1176.07     25.51 o 
  -2  -4   6     5307.94     5357.17    125.51 o 
  -1  -4   6     1708.75     1899.54     53.09 o 
   0  -4   6       49.24       79.82     13.16 o 
   1  -4   6     4344.54     4103.40    100.94 o 
   2  -4   6     1155.97     1125.45     42.21 o 
   3  -4   6       54.64       82.09     20.79 o 
  -6  -3   6       29.60       30.96     20.00 o 
  -5  -3   6     3244.97     3129.73     86.08 o 
  -4  -3   6     5285.12     5498.10    131.94 o 
  -3  -3   6      724.80      763.52     18.43 o 
  -2  -3   6     2326.71     2415.26     43.11 o 
  -1  -3   6     6996.19     7067.93    157.09 o 
   0  -3   6     2647.41     2698.20     69.62 o 
   1  -3   6     1423.50     1346.20     44.26 o 
   2  -3   6     7488.47     6716.00    157.07 o 
   3  -3   6     4784.68     4576.34    117.69 o 
   4  -3   6      247.63      223.84     32.17 o 
  -6  -2   6     2186.42     2075.08     65.44 o 
  -5  -2   6      408.56      442.95     27.71 o 
  -4  -2   6     2079.16     2157.84     59.11 o 
  -3  -2   6     7809.37     7859.09    122.08 o 
  -2  -2   6     2130.10     2117.82     54.12 o 
  -1  -2   6     1478.46     1464.38     42.29 o 
   0  -2   6     3575.16     3493.25     86.08 o 
   1  -2   6     1877.81     1787.33     53.96 o 
   2  -2   6      140.02      131.65     19.50 o 
   3  -2   6     2229.83     2440.69     75.71 o 
   4  -2   6     1187.65     1288.57     57.80 o 
  -7  -1   6       14.17       21.66     20.66 o 
  -6  -1   6     1865.03     1858.18     59.43 o 
  -5  -1   6     4200.10     4429.93     71.52 o 
  -4  -1   6      521.02      537.21     29.89 o 
  -3  -1   6     2863.87     2843.77     47.98 o 
  -2  -1   6     4851.69     4922.66    111.21 o 
  -1  -1   6      196.77      170.32     14.85 o 
   0  -1   6     1897.76     1804.22     52.87 o 
   1  -1   6     4433.17     4578.54    112.19 o 
   2  -1   6      688.89      784.96     38.92 o 
   3  -1   6      298.36      396.77     32.58 o 
   4  -1   6     2197.16     2252.02     77.29 o 
  -7   0   6     2186.70     2163.91     71.99 o 
  -6   0   6        2.71        3.53      9.17 o 
  -5   0   6     3207.46     3152.46     53.89 o 
  -4   0   6     4224.31     4171.25     66.76 o 
  -3   0   6     1226.96     1212.92     24.68 o 
  -2   0   6     1674.14     1732.19     32.22 o 
  -1   0   6     7821.17     7887.17    117.04 o 
   0   0   6     2018.31     1986.38     43.24 o 
   1   0   6     1721.04     1764.38     34.54 o 
   2   0   6     4411.09     4625.28    117.25 o 
   3   0   6     1700.56     1686.73     61.23 o 
  -7   1   6     2668.88     2599.28     81.47 o 
  -6   1   6     3092.43     3035.27     54.53 o 
  -5   1   6       11.06       21.97     16.94 o 
  -4   1   6     2417.71     2545.52     45.17 o 
  -3   1   6     7452.73     7447.39    151.42 o 
  -2   1   6      625.77      636.88     17.94 o 
  -1   1   6     1699.40     1755.94     33.48 o 
   0   1   6     5844.17     6041.19     92.76 o 
   1   1   6      733.72      755.23     34.99 o 
   2   1   6      548.36      561.36     34.19 o 
   3   1   6     2194.90     2226.65     72.73 o 
  -7   2   6       69.17       65.48     13.88 o 
  -6   2   6     4110.24     4037.26     69.88 o 
  -5   2   6     4032.86     4114.51     69.51 o 
  -4   2   6       98.37      100.12     10.88 o 
  -3   2   6     4264.61     4231.20     92.55 o 
  -2   2   6     1972.95     2055.16     37.32 o 
  -1   2   6      156.33      156.01     11.33 o 
   0   2   6     2526.77     2620.91     59.43 o 
   1   2   6     3549.56     3270.79     86.35 o 
   2   2   6     1085.86     1076.50     45.06 o 
  -7   3   6      793.93      789.22     28.90 o 
  -6   3   6      105.77       95.40     15.60 o 
  -5   3   6     3587.18     3668.23     65.33 o 
  -4   3   6     2127.05     2102.66     54.85 o 
  -3   3   6      122.95      131.29     15.39 o 
  -2   3   6     2688.28     2710.05     65.32 o 
  -1   3   6     3467.35     3496.67     58.42 o 
   0   3   6      130.84      186.26     20.14 o 
   1   3   6      893.03      798.68     37.04 o 
  -6   4   6     1920.45     1949.85     79.04 o 
  -5   4   6       52.28       57.14     13.19 o 
  -4   4   6     1639.38     1571.17     46.99 o 
  -3   4   6     2782.89     2755.00     68.84 o 
  -2   4   6       11.22        8.90     14.45 o 
   0   4   6     1915.00     1899.35     59.20 o 
  -5   5   6      763.70      742.18     35.90 o 
  -4   5   6        1.64       10.36     17.20 o 
  -3   5   6     2014.14     1905.93     56.03 o 
  -2   5   6     1192.60     1205.14     44.12 o 
  -1  -7   7     2002.43     1744.02     54.95 o 
   0  -7   7     1274.88     1229.53     46.40 o 
   1  -7   7       11.27       18.36     19.35 o 
   2  -7   7     1883.50     1803.73     64.32 o 
  -2  -6   7     1162.42      992.49     36.33 o 
  -1  -6   7      487.49      527.59     28.54 o 
   0  -6   7     3103.83     3037.33     82.57 o 
   1  -6   7     1870.04     1887.43     61.46 o 
   2  -6   7      238.47      237.03     26.63 o 
   3  -6   7     2429.27     2232.20     73.05 o 
  -4  -5   7      262.79      252.47     25.36 o 
  -2  -5   7     6620.56     6051.00    138.95 o 
  -1  -5   7     1538.74     1535.44     48.48 o 
   0  -5   7     1378.29     1377.29     47.31 o 
   1  -5   7     4415.28     4528.62    114.05 o 
   2  -5   7     1165.86     1142.83     46.73 o 
   3  -5   7       38.54       25.45     21.01 o 
  -5  -4   7     1853.64     1875.24     39.45 o 
  -4  -4   7     3486.53     3412.14     72.54 o 
  -3  -4   7     1085.59      977.16     32.94 o 
  -2  -4   7     1237.72     1276.41     41.18 o 
  -1  -4   7     3464.62     3406.99     85.92 o 
   0  -4   7      578.83      623.09     30.12 o 
   1  -4   7      928.38      871.95     37.42 o 
   2  -4   7     4055.80     3798.78     99.95 o 
   3  -4   7     1535.37     1466.44     56.49 o 
   4  -4   7      116.83      116.71     29.65 o 
  -6  -3   7     1840.85     1918.47     64.91 o 
  -5  -3   7        3.97        9.27     16.00 o 
  -4  -3   7     2082.87     1830.60     48.99 o 
  -3  -3   7     3189.24     3209.87     78.32 o 
  -2  -3   7      112.78      108.93     13.73 o 
  -1  -3   7     1231.25     1224.38     40.44 o 
   0  -3   7     5828.75     5958.75    139.43 o 
   1  -3   7     1807.16     1647.79     53.28 o 
   2  -3   7      984.22      991.81     42.87 o 
   3  -3   7     2809.80     2833.84     84.19 o 
   4  -3   7      582.79      616.18     45.01 o 
  -6  -2   7     2094.84     2139.46     66.44 o 
  -5  -2   7     4613.50     4702.31     76.92 o 
  -4  -2   7      349.23      354.92     20.21 o 
  -3  -2   7     2185.98     2340.59     59.98 o 
  -2  -2   7     4219.02     4322.66    101.82 o 
  -1  -2   7     1417.75     1416.67     44.55 o 
   0  -2   7     1802.39     1684.58     51.86 o 
   1  -2   7     4002.10     3857.71     99.70 o 
   2  -2   7     1442.00     1432.46     52.57 o 
   3  -2   7      220.90      274.79     32.34 o 
  -7  -1   7     1480.94     1446.55     56.83 o 
  -6  -1   7      152.45      146.62     20.92 o 
  -5  -1   7     4059.44     4050.57     90.48 o 
  -4  -1   7     3707.88     3744.89     84.30 o 
  -3  -1   7      164.39      172.01     10.41 o 
  -2  -1   7     3889.30     3762.21     90.47 o 
  -1  -1   7     4384.12     4143.03    100.70 o 
   0  -1   7      207.15      182.19     19.11 o 
   1  -1   7      811.70      848.43     39.10 o 
   2  -1   7     3133.76     3409.84     95.19 o 
   3  -1   7     1110.27     1264.22     54.62 o 
  -7   0   7     2559.54     2762.34     84.44 o 
  -6   0   7     3128.94     3056.85     71.03 o 
  -5   0   7      113.41      114.81     15.24 o 
  -4   0   7     2782.62     2976.26     70.17 o 
  -3   0   7     6734.42     7166.43    147.81 o 
  -2   0   7       19.50       16.86      8.06 o 
  -1   0   7     3512.29     3673.02    100.24 o 
   0   0   7     6093.15     6580.44    101.60 o 
   1   0   7      667.58      714.02     36.49 o 
   2   0   7      893.25     1013.49     46.28 o 
   3   0   7     2347.06     2489.42     80.36 o 
  -7   1   7      463.87      478.66     22.85 o 
  -6   1   7     2781.36     2791.00     68.82 o 
  -5   1   7     1834.86     1789.69     49.48 o 
  -4   1   7       38.43       25.27     12.24 o 
  -3   1   7     3392.42     3540.04     81.04 o 
  -2   1   7     2912.61     3065.85     52.69 o 
  -1   1   7       65.07       71.62     10.62 o 
   0   1   7     3016.13     3226.85     56.14 o 
   1   1   7     2652.23     2750.49     78.50 o 
   2   1   7      116.35      143.64     25.65 o 
  -7   2   7     1044.80     1082.06     32.61 o 
  -6   2   7      236.62      274.86     21.67 o 
  -5   2   7     3693.63     3806.94     88.32 o 
  -4   2   7     1301.22     1395.58     42.87 o 
  -3   2   7      397.99      447.28     24.54 o 
  -2   2   7     3658.02     3716.41     85.32 o 
  -1   2   7     3391.71     3515.27     59.91 o 
   0   2   7      110.52      148.43     21.05 o 
   1   2   7     1332.96     1333.98     50.41 o 
  -6   3   7     1529.48     1521.16     48.52 o 
  -5   3   7      235.53      203.70     19.99 o 
  -4   3   7     1910.99     1925.18     53.99 o 
  -3   3   7     1809.42     1864.90     52.78 o 
  -2   3   7        9.47       -0.33     14.78 o 
   0   3   7     1524.72     1567.60     53.11 o 
  -5   4   7      654.94      643.11     33.25 o 
  -4   4   7      239.02      252.24     23.29 o 
  -3   4   7     2721.70     2748.72     71.78 o 
  -2   4   7     1278.00     1335.02     46.18 o 
  -2  -6   8     2761.28     2345.39     66.63 o 
  -1  -6   8      482.65      499.10     29.74 o 
   0  -6   8      578.10      570.89     34.25 o 
   1  -6   8     3477.15     3493.78     98.18 o 
   2  -6   8     1516.61     1570.78     61.30 o 
  -4  -5   8     2161.29     1732.17     50.12 o 
  -3  -5   8      245.95      206.44     18.45 o 
  -2  -5   8     1811.55     1484.83     47.83 o 
  -1  -5   8     2325.96     2418.33     69.73 o 
   0  -5   8      166.28      170.06     21.95 o 
   1  -5   8     1146.15     1070.85     45.85 o 
   2  -5   8     1945.43     1752.22     62.60 o 
  -4  -4   8     2241.52     1842.85     51.75 o 
  -3  -4   8     3787.87     3296.41     82.53 o 
  -2  -4   8       48.52       60.34     14.49 o 
  -1  -4   8     2649.73     2684.81     74.43 o 
   0  -4   8     5549.95     5516.72    134.51 o 
   1  -4   8      795.32      737.85     37.26 o 
   2  -4   8      414.70      382.33     31.71 o 
   3  -4   8     2157.71     2132.54     72.83 o 
  -5  -3   8     2856.23     2922.76     73.62 o 
  -4  -3   8       11.80        9.27     10.97 o 
  -3  -3   8     1041.68      970.06     35.13 o 
  -2  -3   8     4088.53     4193.67    102.61 o 
  -1  -3   8     1107.18     1057.75     40.23 o 
   0  -3   8     1051.03     1022.76     40.58 o 
   1  -3   8     3113.49     2860.52     81.79 o 
   2  -3   8      583.61      558.13     36.14 o 
   3  -3   8      473.91      452.50     38.21 o 
  -5  -2   8     3292.82     3563.90     84.76 o 
  -4  -2   8     1420.07     1344.61     41.60 o 
  -3  -2   8       42.84       50.28     13.45 o 
  -2  -2   8     4904.16     4811.82    115.04 o 
  -1  -2   8     3574.78     3268.36     85.31 o 
   0  -2   8      281.90      275.75     24.47 o 
   1  -2   8     2678.81     2499.56     74.03 o 
   2  -2   8     2957.81     2896.54     86.23 o 
  -6  -1   8     1993.71     2120.11     58.66 o 
  -5  -1   8      179.67      176.89     18.72 o 
  -4  -1   8     4713.03     4827.23    107.15 o 
  -3  -1   8     4842.84     4663.01    102.33 o 
  -2  -1   8      264.60      266.13     21.15 o 
   0  -1   8     5151.86     5214.44    127.51 o 
   1  -1   8      389.71      381.06     30.75 o 
   2  -1   8      624.57      688.31     42.57 o 
  -6   0   8     2258.20     2390.60     63.78 o 
  -5   0   8     2176.53     2235.79     59.55 o 
  -4   0   8      299.35      255.20     19.88 o 
  -3   0   8     3452.68     3444.89     80.81 o 
  -2   0   8     1912.80     2128.16     60.20 o 
  -1   0   8       45.79       41.10     11.07 o 
   0   0   8     1840.98     1973.63     50.53 o 
   1   0   8     1227.68     1386.65     53.17 o 
   2   0   8       33.57       22.21     24.09 o 
  -6   1   8       86.94       97.18     19.17 o 
  -5   1   8     2342.64     2380.97     63.35 o 
  -4   1   8      856.39      860.53     33.87 o 
  -3   1   8      126.72      125.04     17.36 o 
  -2   1   8     3913.46     4148.61     94.69 o 
  -1   1   8     2622.77     2689.64     85.94 o 
   0   1   8       64.98       58.04     20.62 o 
   1   1   8     1645.20     1798.86     62.60 o 
  -6   2   8      623.19      652.49     34.14 o 
  -5   2   8      753.16      769.40     34.78 o 
  -4   2   8     3015.40     3228.12     79.84 o 
  -3   2   8     2661.33     2829.71     71.99 o 
  -2   2   8       17.14       16.96     16.61 o 
  -1   2   8     1873.93     2102.04     58.59 o 
   0   2   8     1345.82     1438.72     53.21 o 
  -5   3   8      713.33      671.78     34.21 o 
  -4   3   8      165.86      181.01     22.28 o 
  -3   3   8     2290.45     2433.09     66.32 o 
  -2   3   8     1066.87     1151.96     43.35 o 
  -1  -6   9     1869.13     1744.77     59.61 o 
  -3  -5   9     1606.03     1384.77     46.42 o 
  -2  -5   9       12.17        9.82     15.61 o 
  -1  -5   9     1455.54     1381.27     51.45 o 
   0  -5   9     2814.74     2885.11     85.58 o 
   1  -5   9      270.29      239.39     28.73 o 
  -4  -4   9      211.88      158.11     17.82 o 
  -3  -4   9     3589.12     3282.74     85.03 o 
  -2  -4   9     4534.46     4169.59    105.79 o 
  -1  -4   9       16.45       20.18     17.42 o 
   0  -4   9     1711.17     1676.53     58.95 o 
   1  -4   9     2364.81     2179.39     70.95 o 
  -5  -3   9     2952.39     2989.50     77.27 o 
  -3  -3   9       68.48       58.11     16.33 o 
  -2  -3   9     3354.90     3209.55     85.78 o 
  -1  -3   9     2986.82     2853.52     80.37 o 
   0  -3   9      237.72      203.44     24.73 o 
  -5  -2   9      343.35      337.25     26.20 o 
  -4  -2   9     2398.53     2468.15     64.63 o 
  -3  -2   9     1638.71     1570.74     50.80 o 
  -2  -2   9      103.95      110.98     19.48 o 
  -1  -2   9     2894.01     2737.06     77.78 o 
   1  -2   9       25.31       24.09     21.93 o 
  -6  -1   9     3056.29     3356.75     84.51 o 
  -5  -1   9     1180.70     1209.70     42.70 o 
  -4  -1   9      895.02      965.41     37.85 o 
  -3  -1   9     3918.93     3897.06     90.77 o 
  -2  -1   9     2605.17     2439.01     71.91 o 
  -1  -1   9        9.60        8.92     10.94 o 
   0  -1   9     1865.02     1919.71     53.06 o 
   1  -1   9     2160.59     2317.81     75.64 o 
  -6   0   9      472.29      519.60     30.66 o 
  -5   0   9     2588.25     2605.14     69.41 o 
  -4   0   9     1031.87     1090.18     40.53 o 
  -3   0   9       78.89      100.98     17.75 o 
  -2   0   9     1790.43     1845.39     53.13 o 
  -1   0   9     1093.11     1255.85     32.32 o 
   0   0   9        1.49        0.33     21.16 o 
  -5   1   9      676.84      691.56     35.18 o 
  -4   1   9     3411.16     3492.90     86.31 o 
  -3   1   9     1723.79     1856.39     55.40 o 
  -2   1   9      337.58      327.10     24.82 o 
  -1   1   9     2169.58     2397.03     48.37 o 
  -5   2   9      946.59      991.80     42.23 o 
  -4   2   9      312.26      351.30     27.82 o 
  -3   2   9     3062.07     3308.19     84.12 o 
  -2   2   9      803.00      909.89     41.22 o 
  -3  -4  10       68.58       59.47     19.46 o 
  -2  -4  10     2915.20     2750.88     80.41 o 
  -1  -4  10      999.44      954.53     45.84 o 
  -3  -3  10     1164.48     1085.73     44.49 o 
  -2  -3  10      388.85      333.55     28.67 o 
  -1  -3  10     2127.94     1845.65     63.20 o 
   0  -3  10     1566.11     1534.63     59.96 o 
  -4  -2  10      236.39      266.32     24.25 o 
  -3  -2  10     2615.93     2512.48     66.49 o 
  -2  -2  10     1889.83     1707.26     58.78 o 
  -1  -2  10       12.66       23.78     21.34 o 
   0  -2  10     2425.60     2431.03     77.17 o 
  -4  -1  10      812.50      842.73     38.72 o 
  -3  -1  10      164.50      161.07     21.36 o 
  -2  -1  10     1831.43     1938.61     56.81 o 
  -1  -1  10     1030.83     1046.64     41.01 o 
  -4   0  10     2470.17     2617.26     71.74 o 
  -3   0  10      868.71      935.80     40.10 o 
  -2   0  10      453.64      482.65     29.68 o 
                                                 
